# Supplementary material for: Factors influencing the willingness to participate in medical research: a nationwide survey in Taiwan
Source: PeerJ. 2018 May 31;6:e4874. doi: 10.7717/peerj.4874 (PMC5987748; doi:10.7717/peerj.4874)
Supplement: Data S1 [file peerj-06-4874-s002.csv]

ask_num	id	symd	sh	sm	a1	a2	a2_1	a2101	a2102	a2103	a2104	a2105	a2106	a2107	a2108	a2109	a2110	a2111	a2112	a2113	a2114	a2115	a2116	a2117	a2118	a2119	a2120	a2121	a2122	a3	a3_1	a3101	a3102	a3103	a3104	a3105	a3106	a3107	a3108	a3109	a3110	a3111	a3112	a3113	a3114	a3115	a3116	a3117	a3118
A09	104102	05/11/2011	17	57	2	1	1	3	99	99	99	99	99	99	99	99	99	99	99	99	99	99	99	99	99	99	99	99	99	1	1	3	99	99	99	99	99	99	99	99	99	99	99	99	99	99	99	99	99
A09	104108	06/11/2011	15	28	1	1	2	99	15	99	99	99	99	99	99	99	99	99	99	99	99	99	99	99	99	99	99	99	99	1	2	99	15	99	99	99	99	99	99	99	99	99	99	99	99	99	99	99	99
A09	104111	05/22/2011	19	51	1	1	1	4	99	99	99	99	99	99	99	99	99	99	99	99	99	99	99	99	99	99	99	99	99	1	1	10	99	99	99	99	99	99	99	99	99	99	99	99	99	99	99	99	99
A09	104112	05/06/2011	16	25	1	1	1	3	99	99	99	99	99	99	99	99	99	99	99	99	99	99	99	99	99	99	99	99	99	1	1	3	99	99	99	99	99	99	99	99	99	99	99	99	99	99	99	99	99
A09	104117	05/29/2011	21	28	2	1	1	3	99	99	99	99	99	99	99	99	99	99	99	99	99	99	99	99	99	99	99	99	99	1	11	99	99	99	99	99	99	99	99	99	99	18	99	99	99	99	99	99	99
A09	104120	05/30/2011	20	0	1	1	1	3	99	99	99	99	99	99	99	99	99	99	99	99	99	99	99	99	99	99	99	99	99	1	1	3	99	99	99	99	99	99	99	99	99	99	99	99	99	99	99	99	99
A09	104121	06/11/2011	22	13	1	1	1	3	99	99	99	99	99	99	99	99	99	99	99	99	99	99	99	99	99	99	99	99	99	1	1	3	99	99	99	99	99	99	99	99	99	99	99	99	99	99	99	99	99
A09	104123	06/11/2011	21	20	1	1	1	3	99	99	99	99	99	99	99	99	99	99	99	99	99	99	99	99	99	99	99	99	99	1	4	99	99	99	2	99	99	99	99	99	99	99	99	99	99	99	99	99	99
A09	104124	06/11/2011	20	4	2	1	1	3	99	99	99	99	99	99	99	99	99	99	99	99	99	99	99	99	99	99	99	99	99	1	1	10	99	99	99	99	99	99	99	99	99	99	99	99	99	99	99	99	99
A09	104125	06/12/2011	20	7	1	1	1	3	99	99	99	99	99	99	99	99	99	99	99	99	99	99	99	99	99	99	99	99	99	1	1	11	99	99	99	99	99	99	99	99	99	99	99	99	99	99	99	99	99
A09	104127	05/03/2011	21	9	2	1	1	3	99	99	99	99	99	99	99	99	99	99	99	99	99	99	99	99	99	99	99	99	99	1	8	99	99	99	99	99	99	99	22	99	99	99	99	99	99	99	99	99	99
A09	104128	05/30/2011	21	46	2	1	1	3	99	99	99	99	99	99	99	99	99	99	99	99	99	99	99	99	99	99	99	99	99	1	12	99	99	99	99	99	99	99	99	99	99	99	10	99	99	99	99	99	99
A09	104129	06/10/2011	22	25	1	1	1	3	99	99	99	99	99	99	99	99	99	99	99	99	99	99	99	99	99	99	99	99	99	1	1	3	99	99	99	99	99	99	99	99	99	99	99	99	99	99	99	99	99
A09	104304	05/28/2011	21	20	1	1	1	3	99	99	99	99	99	99	99	99	99	99	99	99	99	99	99	99	99	99	99	99	99	1	1	3	99	99	99	99	99	99	99	99	99	99	99	99	99	99	99	99	99
A09	104305	05/16/2011	19	49	2	1	1	3	99	99	99	99	99	99	99	99	99	99	99	99	99	99	99	99	99	99	99	99	99	1	1	2	99	99	99	99	99	99	99	99	99	99	99	99	99	99	99	99	99
A09	104306	05/29/2011	18	22	1	1	1	6	99	99	99	99	99	99	99	99	99	99	99	99	99	99	99	99	99	99	99	99	99	1	2	99	3	99	99	99	99	99	99	99	99	99	99	99	99	99	99	99	99
A09	104313	05/15/2011	17	6	1	1	1	3	99	99	99	99	99	99	99	99	99	99	99	99	99	99	99	99	99	99	99	99	99	1	8	99	99	99	99	99	99	99	3	99	99	99	99	99	99	99	99	99	99
A09	104314	05/18/2011	20	17	2	1	1	3	99	99	99	99	99	99	99	99	99	99	99	99	99	99	99	99	99	99	99	99	99	1	1	3	99	99	99	99	99	99	99	99	99	99	99	99	99	99	99	99	99
A09	104315	06/15/2011	21	45	2	1	1	3	99	99	99	99	99	99	99	99	99	99	99	99	99	99	99	99	99	99	99	99	99	1	1	5	99	99	99	99	99	99	99	99	99	99	99	99	99	99	99	99	99
A09	104316	06/15/2011	19	19	2	1	1	1	99	99	99	99	99	99	99	99	99	99	99	99	99	99	99	99	99	99	99	99	99	1	1	3	99	99	99	99	99	99	99	99	99	99	99	99	99	99	99	99	99
A09	104323	06/13/2011	18	28	1	1	1	8	99	99	99	99	99	99	99	99	99	99	99	99	99	99	99	99	99	99	99	99	99	1	14	99	99	99	99	99	99	99	99	99	99	99	99	99	97	99	99	99	99
A09	104324	06/16/2011	20	45	2	1	1	3	99	99	99	99	99	99	99	99	99	99	99	99	99	99	99	99	99	99	99	99	99	1	6	99	99	99	99	99	1	99	99	99	99	99	99	99	99	99	99	99	99
A09	104327	05/06/2011	20	9	1	1	1	3	99	99	99	99	99	99	99	99	99	99	99	99	99	99	99	99	99	99	99	99	99	1	2	99	11	99	99	99	99	99	99	99	99	99	99	99	99	99	99	99	99
A09	104328	06/06/2011	20	12	2	4	99	99	99	99	99	99	99	99	99	99	99	99	99	99	99	99	99	99	99	99	99	99	1		99	99	99	99	99	99	99	99	99	99	99	99	99	18	99	99	99	99	99
A09	104331	05/06/2011	18	45	1	1	1	3	99	99	99	99	99	99	99	99	99	99	99	99	99	99	99	99	99	99	99	99	99	1	1	3	99	99	99	99	99	99	99	99	99	99	99	99	99	99	99	99	99
A05	105101	05/24/2011	15	25	2	1	1	4	99	99	99	99	99	99	99	99	99	99	99	99	99	99	99	99	99	99	99	99	99	1	1	1	99	99	99	99	99	99	99	99	99	99	99	99	99	99	99	99	99
A05	105105	05/05/2011	11	54	2	1	1	4	99	99	99	99	99	99	99	99	99	99	99	99	99	99	99	99	99	99	99	99	99	1	1	4	99	99	99	99	99	99	99	99	99	99	99	99	99	99	99	99	99
A05	105108	05/09/2011	11	42	1	1	1	4	99	99	99	99	99	99	99	99	99	99	99	99	99	99	99	99	99	99	99	99	99	1	2	99	20	99	99	99	99	99	99	99	99	99	99	99	99	99	99	99	99
A05	105109	05/18/2011	11	27	2	1	1	4	99	99	99	99	99	99	99	99	99	99	99	99	99	99	99	99	99	99	99	99	99	1	1	3	99	99	99	99	99	99	99	99	99	99	99	99	99	99	99	99	99
A05	105113	05/06/2011	19	3	2	1	1	4	99	99	99	99	99	99	99	99	99	99	99	99	99	99	99	99	99	99	99	99	99	1	1	3	99	99	99	99	99	99	99	99	99	99	99	99	99	99	99	99	99
A05	105116	05/18/2011	9	30	2	1	1	4	99	99	99	99	99	99	99	99	99	99	99	99	99	99	99	99	99	99	99	99	99	1	14	99	99	99	99	99	99	99	99	99	99	99	99	99	3	99	99	99	99
B07	105118	05/11/2011	15	35	1	1	1	4	99	99	99	99	99	99	99	99	99	99	99	99	99	99	99	99	99	99	99	99	99	1	16	99	99	99	99	99	99	99	99	99	99	99	99	99	99	99	15	99	99
A05	105119	05/06/2011	16	12	2	1	1	4	99	99	99	99	99	99	99	99	99	99	99	99	99	99	99	99	99	99	99	99	99	1	5	99	99	99	99	3	99	99	99	99	99	99	99	99	99	99	99	99	99
A05	105126	06/13/2011	21	28	1	1	1	4	99	99	99	99	99	99	99	99	99	99	99	99	99	99	99	99	99	99	99	99	99	1	1	5	99	99	99	99	99	99	99	99	99	99	99	99	99	99	99	99	99
A05	105130	05/28/2011	16	36	1	1	1	4	99	99	99	99	99	99	99	99	99	99	99	99	99	99	99	99	99	99	99	99	99	1	10	99	99	99	99	99	99	99	99	99	4	99	99	99	99	99	99	99	99
A05	105310	05/02/2011	16	8	2	1	1	4	99	99	99	99	99	99	99	99	99	99	99	99	99	99	99	99	99	99	99	99	99	1	3	99	99	1	99	99	99	99	99	99	99	99	99	99	99	99	99	99	99
A05	105313	05/24/2011	18	35	2	1	1	4	99	99	99	99	99	99	99	99	99	99	99	99	99	99	99	99	99	99	99	99	99	1	1	4	99	99	99	99	99	99	99	99	99	99	99	99	99	99	99	99	99
A05	105316	05/13/2011	11	26	2	1	1	4	99	99	99	99	99	99	99	99	99	99	99	99	99	99	99	99	99	99	99	99	99	1	1	4	99	99	99	99	99	99	99	99	99	99	99	99	99	99	99	99	99
A05	105317	05/12/2011	19	51	1	1	1	4	99	99	99	99	99	99	99	99	99	99	99	99	99	99	99	99	99	99	99	99	99	1	1	4	99	99	99	99	99	99	99	99	99	99	99	99	99	99	99	99	99
A05	105318	05/02/2011	17	47	1	1	1	4	99	99	99	99	99	99	99	99	99	99	99	99	99	99	99	99	99	99	99	99	99	1	1	6	99	99	99	99	99	99	99	99	99	99	99	99	99	99	99	99	99
A05	105321	05/07/2011	20	18	2	1	2	99	27	99	99	99	99	99	99	99	99	99	99	99	99	99	99	99	99	99	99	99	99	1	1	4	99	99	99	99	99	99	99	99	99	99	99	99	99	99	99	99	99
A05	105323	05/09/2011	19	34	2	1	1	4	99	99	99	99	99	99	99	99	99	99	99	99	99	99	99	99	99	99	99	99	99	1	1	4	99	99	99	99	99	99	99	99	99	99	99	99	99	99	99	99	99
A05	105325	05/04/2011	11	41	2	1	1	4	99	99	99	99	99	99	99	99	99	99	99	99	99	99	99	99	99	99	99	99	99	1	12	99	99	99	99	99	99	99	99	99	99	99	9	99	99	99	99	99	99
A05	105326	06/15/2011	9	47	1	1	1	10	99	99	99	99	99	99	99	99	99	99	99	99	99	99	99	99	99	99	99	99	99	1	15	99	99	99	99	99	99	99	99	99	99	99	99	99	99	35	99	99	99
A05	105328	05/16/2011	11	15	1	1	1	4	99	99	99	99	99	99	99	99	99	99	99	99	99	99	99	99	99	99	99	99	99	1	3	99	99	4	99	99	99	99	99	99	99	99	99	99	99	99	99	99	99
A05	105330	05/04/2011	17	15	2	1	1	4	99	99	99	99	99	99	99	99	99	99	99	99	99	99	99	99	99	99	99	99	99	1	1	2	99	99	99	99	99	99	99	99	99	99	99	99	99	99	99	99	99
A05	105331	05/04/2011	10	19	2	1	1	4	99	99	99	99	99	99	99	99	99	99	99	99	99	99	99	99	99	99	99	99	99	1	1	6	99	99	99	99	99	99	99	99	99	99	99	99	99	99	99	99	99
A06	106102	06/12/2011	15	11	2	1	1	5	99	99	99	99	99	99	99	99	99	99	99	99	99	99	99	99	99	99	99	99	99	1	4	99	99	99	7	99	99	99	99	99	99	99	99	99	99	99	99	99	99
A06	106114	05/04/2011	18	13	2	1	1	11	99	99	99	99	99	99	99	99	99	99	99	99	99	99	99	99	99	99	99	99	99	1	1	5	99	99	99	99	99	99	99	99	99	99	99	99	99	99	99	99	99
A06	106115	05/13/2011	16	9	1	1	2	99	11	99	99	99	99	99	99	99	99	99	99	99	99	99	99	99	99	99	99	99	99	1	1	7	99	99	99	99	99	99	99	99	99	99	99	99	99	99	99	99	99
A06	106121	05/24/2011	20	29	1	1	1	5	99	99	99	99	99	99	99	99	99	99	99	99	99	99	99	99	99	99	99	99	99	1	16	99	99	99	99	99	99	99	99	99	99	99	99	99	99	99	13	99	99
A06	106127	05/11/2011	21	23	2	1	1	5	99	99	99	99	99	99	99	99	99	99	99	99	99	99	99	99	99	99	99	99	99	1	2	99	27	99	99	99	99	99	99	99	99	99	99	99	99	99	99	99	99
A06	106128	06/02/2011	19	23	1	1	1	5	99	99	99	99	99	99	99	99	99	99	99	99	99	99	99	99	99	99	99	99	99	1	1	5	99	99	99	99	99	99	99	99	99	99	99	99	99	99	99	99	99
A06	106129	05/10/2011	15	35	1	4	99	99	99	99	99	99	99	99	99	99	99	99	99	99	99	99	99	99	99	99	99	99	1		99	99	99	99	99	99	99	99	99	99	99	99	99	99	99	99	99	99	99
A06	106130	05/11/2011	11	13	2	1	1	5	99	99	99	99	99	99	99	99	99	99	99	99	99	99	99	99	99	99	99	99	99	1	5	99	99	99	99	1	99	99	99	99	99	99	99	99	99	99	99	99	99
A06	106309	05/07/2011	13	25	1	1	1	5	99	99	99	99	99	99	99	99	99	99	99	99	99	99	99	99	99	99	99	99	99	1	1	1	99	99	99	99	99	99	99	99	99	99	99	99	99	99	99	99	99
A06	106316	05/05/2011	14	56	2	1	1	5	99	99	99	99	99	99	99	99	99	99	99	99	99	99	99	99	99	99	99	99	99	1	3	99	99	1	99	99	99	99	99	99	99	99	99	99	99	99	99	99	99
A06	106327	05/05/2011	16	2	1	1	1	8	99	99	99	99	99	99	99	99	99	99	99	99	99	99	99	99	99	99	99	99	99	1	1	5	99	99	99	99	99	99	99	99	99	99	99	99	99	99	99	99	99
A07	108102	05/04/2011	13	55	1	1	1	6	99	99	99	99	99	99	99	99	99	99	99	99	99	99	99	99	99	99	99	99	99	1	1	6	99	99	99	99	99	99	99	99	99	99	99	99	99	99	99	99	99
A07	108103	05/30/2011	21	5	1	1	1	6	99	99	99	99	99	99	99	99	99	99	99	99	99	99	99	99	99	99	99	99	99	1	1	6	99	99	99	99	99	99	99	99	99	99	99	99	99	99	99	99	99
A07	108104	06/08/2011	19	50	1	1	1	6	99	99	99	99	99	99	99	99	99	99	99	99	99	99	99	99	99	99	99	99	99	1	1	6	99	99	99	99	99	99	99	99	99	99	99	99	99	99	99	99	99
A07	108106	05/02/2011	16	50	2	1	1	6	99	99	99	99	99	99	99	99	99	99	99	99	99	99	99	99	99	99	99	99	99	1	1	6	99	99	99	99	99	99	99	99	99	99	99	99	99	99	99	99	99
A07	108108	05/17/2011	18	43	2	1	1	6	99	99	99	99	99	99	99	99	99	99	99	99	99	99	99	99	99	99	99	99	99	1	1	10	99	99	99	99	99	99	99	99	99	99	99	99	99	99	99	99	99
A07	108112	06/08/2011	21	16	1	1	1	6	99	99	99	99	99	99	99	99	99	99	99	99	99	99	99	99	99	99	99	99	99	1	11	99	99	99	99	99	99	99	99	99	99	4	99	99	99	99	99	99	99
A07	108115	06/10/2011	20	9	1	1	1	6	99	99	99	99	99	99	99	99	99	99	99	99	99	99	99	99	99	99	99	99	99	1	1	6	99	99	99	99	99	99	99	99	99	99	99	99	99	99	99	99	99
A07	108116	06/10/2011	18	51	2	1	2	99	15	99	99	99	99	99	99	99	99	99	99	99	99	99	99	99	99	99	99	99	99	1	1	6	99	99	99	99	99	99	99	99	99	99	99	99	99	99	99	99	99
A07	108119	05/17/2011	20	25	2	1	1	6	99	99	99	99	99	99	99	99	99	99	99	99	99	99	99	99	99	99	99	99	99	1	2	99	21	99	99	99	99	99	99	99	99	99	99	99	99	99	99	99	99
A07	108122	06/03/2011	14	7	2	1	1	6	99	99	99	99	99	99	99	99	99	99	99	99	99	99	99	99	99	99	99	99	99	1	11	99	99	99	99	99	99	99	99	99	99	5	99	99	99	99	99	99	99
A07	108127	06/05/2011	19	15	2	1	1	6	99	99	99	99	99	99	99	99	99	99	99	99	99	99	99	99	99	99	99	99	99	1	7	99	99	99	99	99	99	2	99	99	99	99	99	99	99	99	99	99	99
A07	108130	05/15/2011	16	4	1	1	1	6	99	99	99	99	99	99	99	99	99	99	99	99	99	99	99	99	99	99	99	99	99	1	9	99	99	99	99	99	99	99	99	1	99	99	99	99	99	99	99	99	99
A07	108302	05/10/2011	14	21	1	1	2	99	15	99	99	99	99	99	99	99	99	99	99	99	99	99	99	99	99	99	99	99	99	1	9	99	99	99	99	99	99	99	99	12	99	99	99	99	99	99	99	99	99
A07	108303	05/29/2011	19	21	2	1	1	6	99	99	99	99	99	99	99	99	99	99	99	99	99	99	99	99	99	99	99	99	99	1	1	6	99	99	99	99	99	99	99	99	99	99	99	99	99	99	99	99	99
A07	108305	05/29/2011	21	21	1	1	1	6	99	99	99	99	99	99	99	99	99	99	99	99	99	99	99	99	99	99	99	99	99	1	1	6	99	99	99	99	99	99	99	99	99	99	99	99	99	99	99	99	99
A07	108307	05/15/2011	13	10	1	1	1	6	99	99	99	99	99	99	99	99	99	99	99	99	99	99	99	99	99	99	99	99	99	1	1	6	99	99	99	99	99	99	99	99	99	99	99	99	99	99	99	99	99
A07	108309	05/18/2011	20	5	2	1	1	6	99	99	99	99	99	99	99	99	99	99	99	99	99	99	99	99	99	99	99	99	99	1	1	6	99	99	99	99	99	99	99	99	99	99	99	99	99	99	99	99	99
A07	108311	05/18/2011	21	47	2	1	1	6	99	99	99	99	99	99	99	99	99	99	99	99	99	99	99	99	99	99	99	99	99	1	1	6	99	99	99	99	99	99	99	99	99	99	99	99	99	99	99	99	99
A07	108312	05/08/2011	15	35	1	1	1	6	99	99	99	99	99	99	99	99	99	99	99	99	99	99	99	99	99	99	99	99	99	1	14	99	99	99	99	99	99	99	99	99	99	99	99	99	22	99	99	99	99
A07	108316	05/25/2011	15	45	2	1	1	6	99	99	99	99	99	99	99	99	99	99	99	99	99	99	99	99	99	99	99	99	99	1	19	99	99	99	99	99	99	99	99	99	99	99	99	99	99	99	99	99	99
A07	108317	05/30/2011	14	5	1	1	1	12	99	99	99	99	99	99	99	99	99	99	99	99	99	99	99	99	99	99	99	99	99	1	1	6	99	99	99	99	99	99	99	99	99	99	99	99	99	99	99	99	99
A07	108319	05/30/2011	16	20	1	1	1	6	99	99	99	99	99	99	99	99	99	99	99	99	99	99	99	99	99	99	99	99	99	1	1	5	99	99	99	99	99	99	99	99	99	99	99	99	99	99	99	99	99
A07	108321	05/10/2011	21	11	2	1	1	6	99	99	99	99	99	99	99	99	99	99	99	99	99	99	99	99	99	99	99	99	99	1	9	99	99	99	99	99	99	99	99	26	99	99	99	99	99	99	99	99	99
A07	108322	05/24/2011	21	32	1	1	1	6	99	99	99	99	99	99	99	99	99	99	99	99	99	99	99	99	99	99	99	99	99	1	1	6	99	99	99	99	99	99	99	99	99	99	99	99	99	99	99	99	99
A07	108324	05/11/2011	18	0	2	1	1	6	99	99	99	99	99	99	99	99	99	99	99	99	99	99	99	99	99	99	99	99	99	1	5	99	99	99	99	6	99	99	99	99	99	99	99	99	99	99	99	99	99
A07	108327	06/04/2011	22	9	1	1	1	6	99	99	99	99	99	99	99	99	99	99	99	99	99	99	99	99	99	99	99	99	99	1	11	99	99	99	99	99	99	99	99	99	99	12	99	99	99	99	99	99	99
A08	110104	05/05/2011	14	1	2	1	1	7	99	99	99	99	99	99	99	99	99	99	99	99	99	99	99	99	99	99	99	99	99	1	2	99	17	99	99	99	99	99	99	99	99	99	99	99	99	99	99	99	99
A08	110105	05/24/2011	14	2	1	1	1	7	99	99	99	99	99	99	99	99	99	99	99	99	99	99	99	99	99	99	99	99	99	1	2	99	20	99	99	99	99	99	99	99	99	99	99	99	99	99	99	99	99
A08	110107	05/07/2011	11	50	1	1	1	7	99	99	99	99	99	99	99	99	99	99	99	99	99	99	99	99	99	99	99	99	99	1	1	7	99	99	99	99	99	99	99	99	99	99	99	99	99	99	99	99	99
A08	110108	05/23/2011	11	11	2	1	1	7	99	99	99	99	99	99	99	99	99	99	99	99	99	99	99	99	99	99	99	99	99	1	11	99	99	99	99	99	99	99	99	99	99	10	99	99	99	99	99	99	99
A08	110112	05/15/2011	13	28	2	1	1	7	99	99	99	99	99	99	99	99	99	99	99	99	99	99	99	99	99	99	99	99	99	1	1	5	99	99	99	99	99	99	99	99	99	99	99	99	99	99	99	99	99
A08	110113	05/07/2011	13	53	2	1	1	3	99	99	99	99	99	99	99	99	99	99	99	99	99	99	99	99	99	99	99	99	99	1	1	1	99	99	99	99	99	99	99	99	99	99	99	99	99	99	99	99	99
A08	110116	05/07/2011	12	52	2	1	1	7	99	99	99	99	99	99	99	99	99	99	99	99	99	99	99	99	99	99	99	99	99	1	1	7	99	99	99	99	99	99	99	99	99	99	99	99	99	99	99	99	99
A08	110120	05/20/2011	20	6	2	1	1	7	99	99	99	99	99	99	99	99	99	99	99	99	99	99	99	99	99	99	99	99	99	1	1	7	99	99	99	99	99	99	99	99	99	99	99	99	99	99	99	99	99
A08	110121	05/05/2011	15	46	1	1	1	7	99	99	99	99	99	99	99	99	99	99	99	99	99	99	99	99	99	99	99	99	99	1	18	99	99	99	99	99	99	99	99	99	99	99	99	99	99	99	99	99	11
A08	110124	05/23/2011	9	51	2	1	1	7	99	99	99	99	99	99	99	99	99	99	99	99	99	99	99	99	99	99	99	99	99	1	1	7	99	99	99	99	99	99	99	99	99	99	99	99	99	99	99	99	99
A08	110127	05/17/2011	13	2	1	1	1	7	99	99	99	99	99	99	99	99	99	99	99	99	99	99	99	99	99	99	99	99	99	1	1	4	99	99	99	99	99	99	99	99	99	99	99	99	99	99	99	99	99
A08	110306	05/11/2011	9	48	1	1	1	4	99	99	99	99	99	99	99	99	99	99	99	99	99	99	99	99	99	99	99	99	99	1	15	99	99	99	99	99	99	99	99	99	99	99	99	99	99	23	99	99	99
A08	110309	05/12/2011	13	13	2	1	2	99	4	99	99	99	99	99	99	99	99	99	99	99	99	99	99	99	99	99	99	99	99	1	1	7	99	99	99	99	99	99	99	99	99	99	99	99	99	99	99	99	99
A08	110310	06/06/2011	14	5	2	1	2	99	4	99	99	99	99	99	99	99	99	99	99	99	99	99	99	99	99	99	99	99	99	1	2	99	4	99	99	99	99	99	99	99	99	99	99	99	99	99	99	99	99
A08	110311	05/05/2011	10	20	2	1	1	7	99	99	99	99	99	99	99	99	99	99	99	99	99	99	99	99	99	99	99	99	99	1	4	99	99	99	4	99	99	99	99	99	99	99	99	99	99	99	99	99	99
A08	110313	05/04/2011	13	25	2	1	1	7	99	99	99	99	99	99	99	99	99	99	99	99	99	99	99	99	99	99	99	99	99	1	8	99	99	99	99	99	99	99	4	99	99	99	99	99	99	99	99	99	99
A08	110330	05/03/2011	12	32	1	1	1	7	99	99	99	99	99	99	99	99	99	99	99	99	99	99	99	99	99	99	99	99	99	1	1	5	99	99	99	99	99	99	99	99	99	99	99	99	99	99	99	99	99
A05	114102	06/07/2011	19	53	2	1	1	10	99	99	99	99	99	99	99	99	99	99	99	99	99	99	99	99	99	99	99	99	99	1	9	99	99	99	99	99	99	99	99	5	99	99	99	99	99	99	99	99	99
A05	114105	06/01/2011	20	18	1	1	1	10	99	99	99	99	99	99	99	99	99	99	99	99	99	99	99	99	99	99	99	99	99	1	14	99	99	99	99	99	99	99	99	99	99	99	99	99	9	99	99	99	99
A05	114106	05/29/2011	11	34	1	1	1	10	99	99	99	99	99	99	99	99	99	99	99	99	99	99	99	99	99	99	99	99	99	1	2	99	2	99	99	99	99	99	99	99	99	99	99	99	99	99	99	99	99
A05	114110	06/01/2011	18	59	2	1	1	10	99	99	99	99	99	99	99	99	99	99	99	99	99	99	99	99	99	99	99	99	99	1	17	99	99	99	99	99	99	99	99	99	99	99	99	99	99	99	99	5	99
A05	114111	05/13/2011	18	13	1	1	1	10	99	99	99	99	99	99	99	99	99	99	99	99	99	99	99	99	99	99	99	99	99	1	1	11	99	99	99	99	99	99	99	99	99	99	99	99	99	99	99	99	99
A05	114114	05/26/2011	19	23	2	1	1	10	99	99	99	99	99	99	99	99	99	99	99	99	99	99	99	99	99	99	99	99	99	1	1	10	99	99	99	99	99	99	99	99	99	99	99	99	99	99	99	99	99
A05	114119	05/21/2011	19	22	2	1	1	10	99	99	99	99	99	99	99	99	99	99	99	99	99	99	99	99	99	99	99	99	99	1	8	99	99	99	99	99	99	99	19	99	99	99	99	99	99	99	99	99	99
A05	114121	05/20/2011	9	5	1	1	1	10	99	99	99	99	99	99	99	99	99	99	99	99	99	99	99	99	99	99	99	99	99	1	1	10	99	99	99	99	99	99	99	99	99	99	99	99	99	99	99	99	99
A05	114125	05/13/2011	19	20	1	1	1	10	99	99	99	99	99	99	99	99	99	99	99	99	99	99	99	99	99	99	99	99	99	1	1	10	99	99	99	99	99	99	99	99	99	99	99	99	99	99	99	99	99
A05	114126	06/11/2011	10	33	1	1	1	10	99	99	99	99	99	99	99	99	99	99	99	99	99	99	99	99	99	99	99	99	99	1	2	99	4	99	99	99	99	99	99	99	99	99	99	99	99	99	99	99	99
A05	114129	05/15/2011	14	5	1	1	1	10	99	99	99	99	99	99	99	99	99	99	99	99	99	99	99	99	99	99	99	99	99	1	2	99	4	99	99	99	99	99	99	99	99	99	99	99	99	99	99	99	99
D06	114308	05/12/2011	17	13	1	1	15	99	99	99	99	99	99	99	99	99	99	99	99	99	99	35	99	99	99	99	99	99	99	1	1	10	99	99	99	99	99	99	99	99	99	99	99	99	99	99	99	99	99
A13	114311	05/14/2011	10	4	2	1	1	10	99	99	99	99	99	99	99	99	99	99	99	99	99	99	99	99	99	99	99	99	99	1	1	10	99	99	99	99	99	99	99	99	99	99	99	99	99	99	99	99	99
A13	114313	05/20/2011	19	32	2	1	1	10	99	99	99	99	99	99	99	99	99	99	99	99	99	99	99	99	99	99	99	99	99	1	1	10	99	99	99	99	99	99	99	99	99	99	99	99	99	99	99	99	99
D00	114316	05/21/2011	13	20	2	1	14	99	99	99	99	99	99	99	99	99	99	99	99	99	33	99	99	99	99	99	99	99	99	1	1	10	99	99	99	99	99	99	99	99	99	99	99	99	99	99	99	99	99
A13	114319	05/16/2011	19	47	2	1	1	10	99	99	99	99	99	99	99	99	99	99	99	99	99	99	99	99	99	99	99	99	99	1	1	10	99	99	99	99	99	99	99	99	99	99	99	99	99	99	99	99	99
A13	114320	05/07/2011	16	0	2	1	1	10	99	99	99	99	99	99	99	99	99	99	99	99	99	99	99	99	99	99	99	99	99	1	1	10	99	99	99	99	99	99	99	99	99	99	99	99	99	99	99	99	99
A13	114322	05/29/2011	16	5	2	1	1	10	99	99	99	99	99	99	99	99	99	99	99	99	99	99	99	99	99	99	99	99	99	1	1	97	99	99	99	99	99	99	99	99	99	99	99	99	99	99	99	99	99
A13	114323	05/02/2011	20	36	2	1	1	10	99	99	99	99	99	99	99	99	99	99	99	99	99	99	99	99	99	99	99	99	99	1	11	99	99	99	99	99	99	99	99	99	99	15	99	99	99	99	99	99	99
A13	114325	05/14/2011	15	15	2	1	1	10	99	99	99	99	99	99	99	99	99	99	99	99	99	99	99	99	99	99	99	99	99	1	1	10	99	99	99	99	99	99	99	99	99	99	99	99	99	99	99	99	99
A13	114328	05/09/2011	19	33	2	1	1	10	99	99	99	99	99	99	99	99	99	99	99	99	99	99	99	99	99	99	99	99	99	1	14	99	99	99	99	99	99	99	99	99	99	99	99	99	19	99	99	99	99
A13	114329	05/28/2011	14	37	1	1	1	10	99	99	99	99	99	99	99	99	99	99	99	99	99	99	99	99	99	99	99	99	99	1	1	10	99	99	99	99	99	99	99	99	99	99	99	99	99	99	99	99	99
A13	114330	06/07/2011	20	24	1	1	1	10	99	99	99	99	99	99	99	99	99	99	99	99	99	99	99	99	99	99	99	99	99	3	99	99	99	99	99	99	99	99	99	99	99	99	99	99	99	99	99	99	99
A13	114332	05/12/2011	20	55	2	1	1	10	99	99	99	99	99	99	99	99	99	99	99	99	99	99	99	99	99	99	99	99	99	1	1	10	99	99	99	99	99	99	99	99	99	99	99	99	99	99	99	99	99
A13	114337	05/02/2011	14	47	2	1	1	10	99	99	99	99	99	99	99	99	99	99	99	99	99	99	99	99	99	99	99	99	99	1	1	10	99	99	99	99	99	99	99	99	99	99	99	99	99	99	99	99	99
A08	116104	05/28/2011	16	41	2	1	1	12	99	99	99	99	99	99	99	99	99	99	99	99	99	99	99	99	99	99	99	99	99	1	1	12	99	99	99	99	99	99	99	99	99	99	99	99	99	99	99	99	99
A08	116105	05/21/2011	13	25	1	1	2	99	5	99	99	99	99	99	99	99	99	99	99	99	99	99	99	99	99	99	99	99	99	1	2	99	5	99	99	99	99	99	99	99	99	99	99	99	99	99	99	99	99
A08	116106	05/21/2011	12	38	2	1	1	12	99	99	99	99	99	99	99	99	99	99	99	99	99	99	99	99	99	99	99	99	99	1	1	12	99	99	99	99	99	99	99	99	99	99	99	99	99	99	99	99	99
A08	116111	05/14/2011	18	7	1	1	1	12	99	99	99	99	99	99	99	99	99	99	99	99	99	99	99	99	99	99	99	99	99	1	10	99	99	99	99	99	99	99	99	99	12	99	99	99	99	99	99	99	99
A08	116116	05/10/2011	10	55	1	1	1	12	99	99	99	99	99	99	99	99	99	99	99	99	99	99	99	99	99	99	99	99	99	1	1	6	99	99	99	99	99	99	99	99	99	99	99	99	99	99	99	99	99
A08	116118	05/21/2011	16	5	1	1	1	12	99	99	99	99	99	99	99	99	99	99	99	99	99	99	99	99	99	99	99	99	99	1	1	12	99	99	99	99	99	99	99	99	99	99	99	99	99	99	99	99	99
A08	116122	05/28/2011	15	36	2	1	1	12	99	99	99	99	99	99	99	99	99	99	99	99	99	99	99	99	99	99	99	99	99	1	13	99	99	99	99	99	99	99	99	99	99	99	99	2	99	99	99	99	99
A08	116123	05/14/2011	14	47	2	1	1	12	99	99	99	99	99	99	99	99	99	99	99	99	99	99	99	99	99	99	99	99	99	1	16	99	99	99	99	99	99	99	99	99	99	99	99	99	99	99	11	99	99
A08	116124	05/14/2011	14	31	1	1	1	12	99	99	99	99	99	99	99	99	99	99	99	99	99	99	99	99	99	99	99	99	99	1	2	99	11	99	99	99	99	99	99	99	99	99	99	99	99	99	99	99	99
A08	116127	05/21/2011	14	23	2	1	1	12	99	99	99	99	99	99	99	99	99	99	99	99	99	99	99	99	99	99	99	99	99	1	14	99	99	99	99	99	99	99	99	99	99	99	99	99	19	99	99	99	99
A08	116130	05/14/2011	13	40	2	1	1	12	99	99	99	99	99	99	99	99	99	99	99	99	99	99	99	99	99	99	99	99	99	1	12	99	99	99	99	99	99	99	99	99	99	99	3	99	99	99	99	99	99
A08	116136	05/28/2011	18	24	1	1	1	12	99	99	99	99	99	99	99	99	99	99	99	99	99	99	99	99	99	99	99	99	99	1	1	12	99	99	99	99	99	99	99	99	99	99	99	99	99	99	99	99	99
A06	116305	05/17/2011	19	9	2	1	1	12	99	99	99	99	99	99	99	99	99	99	99	99	99	99	99	99	99	99	99	99	99	1	1	12	99	99	99	99	99	99	99	99	99	99	99	99	99	99	99	99	99
A06	116308	05/03/2011	13	23	2	1	1	12	99	99	99	99	99	99	99	99	99	99	99	99	99	99	99	99	99	99	99	99	99	1	5	99	99	99	99	10	99	99	99	99	99	99	99	99	99	99	99	99	99
A06	116309	05/03/2011	14	33	1	1	1	12	99	99	99	99	99	99	99	99	99	99	99	99	99	99	99	99	99	99	99	99	99	1	18	99	99	99	99	99	99	99	99	99	99	99	99	99	99	99	99	99	1
A06	116315	05/14/2011	12	59	1	1	1	12	99	99	99	99	99	99	99	99	99	99	99	99	99	99	99	99	99	99	99	99	99	1	1	1	99	99	99	99	99	99	99	99	99	99	99	99	99	99	99	99	99
A06	116322	06/18/2011	10	0	1	1	1	12	99	99	99	99	99	99	99	99	99	99	99	99	99	99	99	99	99	99	99	99	99	1	16	99	99	99	99	99	99	99	99	99	99	99	99	99	99	99	24	99	99
A06	116323	05/14/2011	14	57	2	1	1	12	99	99	99	99	99	99	99	99	99	99	99	99	99	99	99	99	99	99	99	99	99	1	7	99	99	99	99	99	99	12	99	99	99	99	99	99	99	99	99	99	99
A06	116337	05/14/2011	11	18	1	1	1	12	99	99	99	99	99	99	99	99	99	99	99	99	99	99	99	99	99	99	99	99	99	1	1	5	99	99	99	99	99	99	99	99	99	99	99	99	99	99	99	99	99
A02	201101	05/19/2011	22	15	1	1	3	99	99	5	99	99	99	99	99	99	99	99	99	99	99	99	99	99	99	99	99	99	99	1	3	99	99	4	99	99	99	99	99	99	99	99	99	99	99	99	99	99	99
A02	201105	05/30/2011	16	9	1	1	3	99	99	2	99	99	99	99	99	99	99	99	99	99	99	99	99	99	99	99	99	99	99	1	3	99	99	3	99	99	99	99	99	99	99	99	99	99	99	99	99	99	99
A02	201106	05/06/2011	18	32	1	1	3	99	99	2	99	99	99	99	99	99	99	99	99	99	99	99	99	99	99	99	99	99	99	1	3	99	99	6	99	99	99	99	99	99	99	99	99	99	99	99	99	99	99
A02	201108	05/14/2011	20	32	1	1	3	99	99	2	99	99	99	99	99	99	99	99	99	99	99	99	99	99	99	99	99	99	99	1	3	99	99	1	99	99	99	99	99	99	99	99	99	99	99	99	99	99	99
A02	201109	05/23/2011	13	33	2	1	3	99	99	2	99	99	99	99	99	99	99	99	99	99	99	99	99	99	99	99	99	99	99	1	1	1	99	99	99	99	99	99	99	99	99	99	99	99	99	99	99	99	99
A02	201111	05/31/2011	20	23	2	1	3	99	99	2	99	99	99	99	99	99	99	99	99	99	99	99	99	99	99	99	99	99	99	1	3	99	99	5	99	99	99	99	99	99	99	99	99	99	99	99	99	99	99
C03	201113	05/11/2011	10	54	2	1	8	99	99	99	99	99	99	99	15	99	99	99	99	99	99	99	99	99	99	99	99	99	99	1	3	99	99	2	99	99	99	99	99	99	99	99	99	99	99	99	99	99	99
A02	201114	05/12/2011	15	51	1	1	3	99	99	2	99	99	99	99	99	99	99	99	99	99	99	99	99	99	99	99	99	99	99	1	2	99	7	99	99	99	99	99	99	99	99	99	99	99	99	99	99	99	99
A02	201115	05/09/2011	15	15	2	1	3	99	99	2	99	99	99	99	99	99	99	99	99	99	99	99	99	99	99	99	99	99	99	1	3	99	99	1	99	99	99	99	99	99	99	99	99	99	99	99	99	99	99
A02	201119	05/10/2011	19	8	1	1	3	99	99	2	99	99	99	99	99	99	99	99	99	99	99	99	99	99	99	99	99	99	99	1	3	99	99	2	99	99	99	99	99	99	99	99	99	99	99	99	99	99	99
A02	201120	05/25/2011	19	17	1	1	3	99	99	2	99	99	99	99	99	99	99	99	99	99	99	99	99	99	99	99	99	99	99	1	2	99	9	99	99	99	99	99	99	99	99	99	99	99	99	99	99	99	99
A02	201130	05/05/2011	15	56	1	1	3	99	99	2	99	99	99	99	99	99	99	99	99	99	99	99	99	99	99	99	99	99	99	1	3	99	99	1	99	99	99	99	99	99	99	99	99	99	99	99	99	99	99
A02	201131	05/10/2011	20	22	1	1	3	99	99	2	99	99	99	99	99	99	99	99	99	99	99	99	99	99	99	99	99	99	99	1	2	99	7	99	99	99	99	99	99	99	99	99	99	99	99	99	99	99	99
A02	201132	05/09/2011	20	39	1	1	3	99	99	2	99	99	99	99	99	99	99	99	99	99	99	99	99	99	99	99	99	99	99	1	3	99	99	3	99	99	99	99	99	99	99	99	99	99	99	99	99	99	99
A02	201133	05/09/2011	13	48	2	1	3	99	99	2	99	99	99	99	99	99	99	99	99	99	99	99	99	99	99	99	99	99	99	1	2	99	7	99	99	99	99	99	99	99	99	99	99	99	99	99	99	99	99
A02	201134	06/18/2011	21	8	2	1	1	4	99	99	99	99	99	99	99	99	99	99	99	99	99	99	99	99	99	99	99	99	99	1	8	99	99	99	99	99	99	99	23	99	99	99	99	99	99	99	99	99	99
A02	201135	05/25/2011	15	36	2	1	3	99	99	2	99	99	99	99	99	99	99	99	99	99	99	99	99	99	99	99	99	99	99	1	3	99	99	3	99	99	99	99	99	99	99	99	99	99	99	99	99	99	99
A02	201136	05/12/2011	16	54	1	1	3	99	99	2	99	99	99	99	99	99	99	99	99	99	99	99	99	99	99	99	99	99	99	1	3	99	99	2	99	99	99	99	99	99	99	99	99	99	99	99	99	99	99
A02	201137	05/10/2011	18	0	2	1	3	99	99	2	99	99	99	99	99	99	99	99	99	99	99	99	99	99	99	99	99	99	99	1	3	99	99	5	99	99	99	99	99	99	99	99	99	99	99	99	99	99	99
A02	201303	05/03/2011	12	53	2	1	3	99	99	2	99	99	99	99	99	99	99	99	99	99	99	99	99	99	99	99	99	99	99	1	3	99	99	7	99	99	99	99	99	99	99	99	99	99	99	99	99	99	99
A02	201304	05/16/2011	13	7	2	1	3	99	99	2	99	99	99	99	99	99	99	99	99	99	99	99	99	99	99	99	99	99	99	1	8	99	99	99	99	99	99	99	29	99	99	99	99	99	99	99	99	99	99
A02	201305	06/07/2011	16	1	1	1	3	99	99	2	99	99	99	99	99	99	99	99	99	99	99	99	99	99	99	99	99	99	99	1	3	99	99	4	99	99	99	99	99	99	99	99	99	99	99	99	99	99	99
A02	201307	05/04/2011	20	1	2	1	3	99	99	2	99	99	99	99	99	99	99	99	99	99	99	99	99	99	99	99	99	99	99	1	3	99	99	2	99	99	99	99	99	99	99	99	99	99	99	99	99	99	99
A02	201308	05/07/2011	20	50	1	1	3	99	99	2	99	99	99	99	99	99	99	99	99	99	99	99	99	99	99	99	99	99	99	1	3	99	99	6	99	99	99	99	99	99	99	99	99	99	99	99	99	99	99
A02	201314	05/21/2011	20	41	1	2	99	99	99	99	99	99	99	99	99	99	99	99	99	99	99	99	99	99	99	99	99	99	99	1	3	99	99	2	99	99	99	99	99	99	99	99	99	99	99	99	99	99	99
A02	201316	05/02/2011	20	10	2	1	3	99	99	2	99	99	99	99	99	99	99	99	99	99	99	99	99	99	99	99	99	99	99	1	3	99	99	5	99	99	99	99	99	99	99	99	99	99	99	99	99	99	99
A02	201317	05/06/2011	15	11	1	1	3	99	99	2	99	99	99	99	99	99	99	99	99	99	99	99	99	99	99	99	99	99	99	1	3	99	99	4	99	99	99	99	99	99	99	99	99	99	99	99	99	99	99
A02	201318	05/14/2011	10	9	1	1	3	99	99	2	99	99	99	99	99	99	99	99	99	99	99	99	99	99	99	99	99	99	99	1	3	99	99	2	99	99	99	99	99	99	99	99	99	99	99	99	99	99	99
A02	201319	05/08/2011	18	23	1	1	3	99	99	2	99	99	99	99	99	99	99	99	99	99	99	99	99	99	99	99	99	99	99	1	3	99	99	2	99	99	99	99	99	99	99	99	99	99	99	99	99	99	99
A02	201320	05/14/2011	16	31	1	1	3	99	99	2	99	99	99	99	99	99	99	99	99	99	99	99	99	99	99	99	99	99	99	1	3	99	99	2	99	99	99	99	99	99	99	99	99	99	99	99	99	99	99
A02	201323	05/03/2011	16	31	2	1	3	99	99	2	99	99	99	99	99	99	99	99	99	99	99	99	99	99	99	99	99	99	99	1	3	99	99	3	99	99	99	99	99	99	99	99	99	99	99	99	99	99	99
A02	201325	06/09/2011	17	2	2	1	3	99	99	2	99	99	99	99	99	99	99	99	99	99	99	99	99	99	99	99	99	99	99	1	3	99	99	5	99	99	99	99	99	99	99	99	99	99	99	99	99	99	99
A02	201326	05/30/2011	17	16	1	1	3	99	99	2	99	99	99	99	99	99	99	99	99	99	99	99	99	99	99	99	99	99	99	1	2	99	1	99	99	99	99	99	99	99	99	99	99	99	99	99	99	99	99
A02	201329	05/11/2011	13	9	1	1	3	99	99	2	99	99	99	99	99	99	99	99	99	99	99	99	99	99	99	99	99	99	99	1	11	99	99	99	99	99	99	99	99	99	99	17	99	99	99	99	99	99	99
A02	201330	05/04/2011	19	7	2	1	3	99	99	2	99	99	99	99	99	99	99	99	99	99	99	99	99	99	99	99	99	99	99	1	3	99	99	2	99	99	99	99	99	99	99	99	99	99	99	99	99	99	99
A01	202120	05/21/2011	9	10	2	1	3	99	99	3	99	99	99	99	99	99	99	99	99	99	99	99	99	99	99	99	99	99	99	1	3	99	99	3	99	99	99	99	99	99	99	99	99	99	99	99	99	99	99
A01	202123	05/04/2011	14	3	1	1	3	99	99	3	99	99	99	99	99	99	99	99	99	99	99	99	99	99	99	99	99	99	99	1	3	99	99	3	99	99	99	99	99	99	99	99	99	99	99	99	99	99	99
A01	202124	05/05/2011	10	37	1	1	3	99	99	3	99	99	99	99	99	99	99	99	99	99	99	99	99	99	99	99	99	99	99	1	3	99	99	6	99	99	99	99	99	99	99	99	99	99	99	99	99	99	99
A01	202126	05/03/2011	19	55	1	1	2	99	11	99	99	99	99	99	99	99	99	99	99	99	99	99	99	99	99	99	99	99	99	1	2	99	3	99	99	99	99	99	99	99	99	99	99	99	99	99	99	99	99
A01	202127	05/07/2011	13	37	2	1	3	99	99	3	99	99	99	99	99	99	99	99	99	99	99	99	99	99	99	99	99	99	99	1	3	99	99	3	99	99	99	99	99	99	99	99	99	99	99	99	99	99	99
A01	202129	05/15/2011	11	47	1	1	3	99	99	3	99	99	99	99	99	99	99	99	99	99	99	99	99	99	99	99	99	99	99	1	3	99	99	3	99	99	99	99	99	99	99	99	99	99	99	99	99	99	99
A01	202136	05/20/2011	11	3	2	1	3	99	99	3	99	99	99	99	99	99	99	99	99	99	99	99	99	99	99	99	99	99	99	1	4	99	99	99	7	99	99	99	99	99	99	99	99	99	99	99	99	99	99
A01	202301	05/11/2011	15	44	1	1	3	99	99	3	99	99	99	99	99	99	99	99	99	99	99	99	99	99	99	99	99	99	99	1	3	99	99	3	99	99	99	99	99	99	99	99	99	99	99	99	99	99	99
A01	202302	05/24/2011	19	11	1	1	3	99	99	5	99	99	99	99	99	99	99	99	99	99	99	99	99	99	99	99	99	99	99	1	3	99	99	3	99	99	99	99	99	99	99	99	99	99	99	99	99	99	99
A01	202305	05/15/2011	13	13	2	1	3	99	99	3	99	99	99	99	99	99	99	99	99	99	99	99	99	99	99	99	99	99	99	1	3	99	99	3	99	99	99	99	99	99	99	99	99	99	99	99	99	99	99
A01	202307	05/10/2011	23	37	1	1	3	99	99	3	99	99	99	99	99	99	99	99	99	99	99	99	99	99	99	99	99	99	99	1	12	99	99	99	99	99	99	99	99	99	99	99	14	99	99	99	99	99	99
A01	202309	06/04/2011	15	5	2	1	3	99	99	3	99	99	99	99	99	99	99	99	99	99	99	99	99	99	99	99	99	99	99	1	3	99	99	3	99	99	99	99	99	99	99	99	99	99	99	99	99	99	99
A01	202310	05/09/2011	14	28	2	1	3	99	99	3	99	99	99	99	99	99	99	99	99	99	99	99	99	99	99	99	99	99	99	1	14	99	99	99	99	99	99	99	99	99	99	99	99	99	21	99	99	99	99
A01	202311	05/10/2011	13	42	2	1	3	99	99	3	99	99	99	99	99	99	99	99	99	99	99	99	99	99	99	99	99	99	99	1	3	99	99	4	99	99	99	99	99	99	99	99	99	99	99	99	99	99	99
A01	202315	05/25/2011	18	23	1	1	3	99	99	3	99	99	99	99	99	99	99	99	99	99	99	99	99	99	99	99	99	99	99	1	1	12	99	99	99	99	99	99	99	99	99	99	99	99	99	99	99	99	99
A01	202316	06/03/2011	15	9	1	1	3	99	99	3	99	99	99	99	99	99	99	99	99	99	99	99	99	99	99	99	99	99	99	1	3	99	99	3	99	99	99	99	99	99	99	99	99	99	99	99	99	99	99
A01	202318	05/12/2011	13	42	1	1	3	99	99	3	99	99	99	99	99	99	99	99	99	99	99	99	99	99	99	99	99	99	99	1	3	99	99	4	99	99	99	99	99	99	99	99	99	99	99	99	99	99	99
	99		99		99	99	99	99	99	99	99	99		99	99	99	99	99	99	99	99		99	99	99	4	97		97			97		0	0	0	0	0	0	0	0	0	0	0	0	0	1	0	0
A03	205302	05/07/2011	9	19	2	1	3	99	99	6	99	99	99	99	99	99	99	99	99	99	99	99	99	99	99	99	99	99	99	1	3	99	99	6	99	99	99	99	99	99	99	99	99	99	99	99	99	99	99
A03	205303	05/31/2011	21	9	1	1	3	99	99	6	99	99	99	99	99	99	99	99	99	99	99	99	99	99	99	99	99	99	99	1	3	99	99	6	99	99	99	99	99	99	99	99	99	99	99	99	99	99	99
A03	205305	05/05/2011	17	51	2	1	3	99	99	6	99	99	99	99	99	99	99	99	99	99	99	99	99	99	99	99	99	99	99	1	3	99	99	6	99	99	99	99	99	99	99	99	99	99	99	99	99	99	99
A03	205307	05/04/2011	15	35	2	1	3	99	99	6	99	99	99	99	99	99	99	99	99	99	99	99	99	99	99	99	99	99	99	1	2	99	2	99	99	99	99	99	99	99	99	99	99	99	99	99	99	99	99
A03	205311	05/06/2011	19	8	2	1	3	99	99	6	99	99	99	99	99	99	99	99	99	99	99	99	99	99	99	99	99	99	99	1	2	99	10	99	99	99	99	99	99	99	99	99	99	99	99	99	99	99	99
A03	205312	05/04/2011	17	37	2	1	3	99	99	6	99	99	99	99	99	99	99	99	99	99	99	99	99	99	99	99	99	99	99	1	18	99	99	99	99	99	99	99	99	99	99	99	99	99	99	99	99	99	1
A03	205314	05/09/2011	15	7	1	1	3	99	99	6	99	99	99	99	99	99	99	99	99	99	99	99	99	99	99	99	99	99	99	1	3	99	99	6	99	99	99	99	99	99	99	99	99	99	99	99	99	99	99
A03	205316	05/06/2011	10	56	2	1	3	99	99	6	99	99	99	99	99	99	99	99	99	99	99	99	99	99	99	99	99	99	99	1	2	99	3	99	99	99	99	99	99	99	99	99	99	99	99	99	99	99	99
A03	205317	05/04/2011	10	45	2	1	3	99	99	6	99	99	99	99	99	99	99	99	99	99	99	99	99	99	99	99	99	99	99	1	3	99	99	6	99	99	99	99	99	99	99	99	99	99	99	99	99	99	99
A03	205318	05/20/2011	13	54	2	1	3	99	99	6	99	99	99	99	99	99	99	99	99	99	99	99	99	99	99	99	99	99	99	1	3	99	99	6	99	99	99	99	99	99	99	99	99	99	99	99	99	99	99
A03	205323	05/06/2011	9	53	2	1	3	99	99	6	99	99	99	99	99	99	99	99	99	99	99	99	99	99	99	99	99	99	99	1	3	99	99	6	99	99	99	99	99	99	99	99	99	99	99	99	99	99	99
A03	205324	05/03/2011	16	40	1	1	3	99	99	6	99	99	99	99	99	99	99	99	99	99	99	99	99	99	99	99	99	99	99	1	2	99	10	99	99	99	99	99	99	99	99	99	99	99	99	99	99	99	99
A03	205325	05/07/2011	10	58	1	1	4	99	99	99	1	99	99	99	99	99	99	99	99	99	99	99	99	99	99	99	99	99	99	1	3	99	99	6	99	99	99	99	99	99	99	99	99	99	99	99	99	99	99
A03	205327	05/04/2011	9	7	2	1	3	99	99	6	99	99	99	99	99	99	99	99	99	99	99	99	99	99	99	99	99	99	99	1	3	99	99	1	99	99	99	99	99	99	99	99	99	99	99	99	99	99	99
A03	205330	05/05/2011	19	4	2	1	3	99	99	6	99	99	99	99	99	99	99	99	99	99	99	99	99	99	99	99	99	99	99	1	17	99	99	99	99	99	99	99	99	99	99	99	99	99	99	99	99	4	99
A03	205331	05/02/2011	17	41	2	1	2	99	20	99	99	99	99	99	99	99	99	99	99	99	99	99	99	99	99	99	99	99	99	1	3	99	99	6	99	99	99	99	99	99	99	99	99	99	99	99	99	99	99
A03	205333	05/05/2011	20	52	1	1	3	99	99	6	99	99	99	99	99	99	99	99	99	99	99	99	99	99	99	99	99	99	99	1	3	99	99	6	99	99	99	99	99	99	99	99	99	99	99	99	99	99	99
A03	205334	05/29/2011	14	10	2	1	3	99	99	6	99	99	99	99	99	99	99	99	99	99	99	99	99	99	99	99	99	99	99	1	3	99	99	6	99	99	99	99	99	99	99	99	99	99	99	99	99	99	99
A03	205337	05/10/2011	20	28	2	1	3	99	99	6	99	99	99	99	99	99	99	99	99	99	99	99	99	99	99	99	99	99	99	1	3	99	99	5	99	99	99	99	99	99	99	99	99	99	99	99	99	99	99
B04	220102	05/11/2011	18	17	2	1	2	99	3	99	99	99	99	99	99	99	99	99	99	99	99	99	99	99	99	99	99	99	99	1	2	99	3	99	99	99	99	99	99	99	99	99	99	99	99	99	99	99	99
B04	220103	05/04/2011	17	30	2	1	2	99	3	99	99	99	99	99	99	99	99	99	99	99	99	99	99	99	99	99	99	99	99	1	2	99	3	99	99	99	99	99	99	99	99	99	99	99	99	99	99	99	99
B04	220105	05/22/2011	16	4	2	1	2	99	3	99	99	99	99	99	99	99	99	99	99	99	99	99	99	99	99	99	99	99	99	1	5	99	99	99	99	8	99	99	99	99	99	99	99	99	99	99	99	99	99
2	99	99		99		99	99	99		99	99		99		99	99	99	99	99	99	5	2		1		2		5	5		2		2		1		5	2	5	5	5	99	99	99	99		99	99	99
B01	235104	05/24/2011	12	3	2	1	1	6	99	99	99	99	99	99	99	99	99	99	99	99	99	99	99	99	99	99	99	99	99	1	15	99	99	99	99	99	99	99	99	99	99	99	99	99	99	37	99	99	99
B01	235105	05/03/2011	19	38	2	1	2	99	15	99	99	99	99	99	99	99	99	99	99	99	99	99	99	99	99	99	99	99	99	1	2	99	8	99	99	99	99	99	99	99	99	99	99	99	99	99	99	99	99
B01	235108	05/17/2011	18	16	2	1	2	99	15	99	99	99	99	99	99	99	99	99	99	99	99	99	99	99	99	99	99	99	99	5	99	99	99	99	99	99	99	99	99	99	99	99	99	99	99	99	99	99	99
B01	235112	05/21/2011	19	53	2	1	2	99	15	99	99	99	99	99	99	99	99	99	99	99	99	99	99	99	99	99	99	99	99	1	2	99	15	99	99	99	99	99	99	99	99	99	99	99	99	99	99	99	99
B01	235117	06/09/2011	14	14	2	1	2	99	15	99	99	99	99	99	99	99	99	99	99	99	99	99	99	99	99	99	99	99	99	1	2	99	15	99	99	99	99	99	99	99	99	99	99	99	99	99	99	99	99
B01	235118	05/04/2011	14	50	1	1	2	99	3	99	99	99	99	99	99	99	99	99	99	99	99	99	99	99	99	99	99	99	99	4	99	99	99	99	99	99	99	99	99	99	99	99	99	99	99	99	99	99	99
B01	235120	05/02/2011	18	41	2	1	2	99	15	99	99	99	99	99	99	99	99	99	99	99	99	99	99	99	99	99	99	99	99	1	10	99	99	99	99	99	99	99	99	99	11	99	99	99	99	99	99	99	99
B01	235122	05/06/2011	10	10	2	1	2	99	15	99	99	99	99	99	99	99	99	99	99	99	99	99	99	99	99	99	99	99	99	1	7	99	99	99	99	99	99	8	99	99	99	99	99	99	99	99	99	99	99
B01	235124	05/04/2011	12	44	2	1	2	99	15	99	99	99	99	99	99	99	99	99	99	99	99	99	99	99	99	99	99	99	99	1	10	99	99	99	99	99	99	99	99	99	3	99	99	99	99	99	99	99	99
B01	235125	05/22/2011	18	34	2	1	2	99	15	99	99	99	99	99	99	99	99	99	99	99	99	99	99	99	99	99	99	99	99	1	8	99	99	99	99	99	99	99	27	99	99	99	99	99	99	99	99	99	99
B01	235126	05/17/2011	14	33	2	1	2	99	15	99	99	99	99	99	99	99	99	99	99	99	99	99	99	99	99	99	99	99	99	1	14	99	99	99	99	99	99	99	99	99	99	99	99	99	34	99	99	99	99
B01	235128	05/21/2011	18	39	2	1	2	99	15	99	99	99	99	99	99	99	99	99	99	99	99	99	99	99	99	99	99	99	99	1	1	6	99	99	99	99	99	99	99	99	99	99	99	99	99	99	99	99	99
B01	235130	05/17/2011	17	7	2	1	2	99	15	99	99	99	99	99	99	99	99	99	99	99	99	99	99	99	99	99	99	99	99	1	2	99	15	99	99	99	99	99	99	99	99	99	99	99	99	99	99	99	99
B01	235301	06/08/2011	16	39	2	1	2	99	15	99	99	99	99	99	99	99	99	99	99	99	99	99	99	99	99	99	99	99	99	1	1	2	99	99	99	99	99	99	99	99	99	99	99	99	99	99	99	99	99
B01	235305	06/05/2011	10	4	1	1	2	99	15	99	99	99	99	99	99	99	99	99	99	99	99	99	99	99	99	99	99	99	99	1	2	99	15	99	99	99	99	99	99	99	99	99	99	99	99	99	99	99	99
B01	235307	05/24/2011	19	7	2	1	2	99	15	99	99	99	99	99	99	99	99	99	99	99	99	99	99	99	99	99	99	99	99	1	1	1	99	99	99	99	99	99	99	99	99	99	99	99	99	99	99	99	99
B09	235311	05/24/2011	11	53	2	1	5	99	99	99	99	2	99	99	99	99	99	99	99	99	99	99	99	99	99	99	99	99	99	1	2	99	15	99	99	99	99	99	99	99	99	99	99	99	99	99	99	99	99
B01	235318	05/31/2011	19	22	1	1	2	99	15	99	99	99	99	99	99	99	99	99	99	99	99	99	99	99	99	99	99	99	99	1	2	99	14	99	99	99	99	99	99	99	99	99	99	99	99	99	99	99	99
B01	235319	06/03/2011	19	46	2	1	1	11	99	99	99	99	99	99	99	99	99	99	99	99	99	99	99	99	99	99	99	99	99	1	2	99	15	99	99	99	99	99	99	99	99	99	99	99	99	99	99	99	99
B01	235320	05/31/2011	20	33	1	1	2	99	15	99	99	99	99	99	99	99	99	99	99	99	99	99	99	99	99	99	99	99	99	1	1	1	99	99	99	99	99	99	99	99	99	99	99	99	99	99	99	99	99
B01	235321	06/02/2011	19	20	2	1	2	99	15	99	99	99	99	99	99	99	99	99	99	99	99	99	99	99	99	99	99	99	99	1	1	7	99	99	99	99	99	99	99	99	99	99	99	99	99	99	99	99	99
B01	235323	05/30/2011	19	17	1	1	2	99	15	99	99	99	99	99	99	99	99	99	99	99	99	99	99	99	99	99	99	99	99	1	21	99	99	99	99	99	99	99	99	99	99	99	99	99	99	99	99	99	99
B01	235324	05/27/2011	17	24	2	1	2	99	15	99	99	99	99	99	99	99	99	99	99	99	99	99	99	99	99	99	99	99	99	1	7	99	99	99	99	99	99	8	99	99	99	99	99	99	99	99	99	99	99
B01	235325	05/23/2011	19	32	1	1	2	99	15	99	99	99	99	99	99	99	99	99	99	99	99	99	99	99	99	99	99	99	99	1	2	99	15	99	99	99	99	99	99	99	99	99	99	99	99	99	99	99	99
B01	235326	05/30/2011	18	9	2	1	2	99	15	99	99	99	99	99	99	99	99	99	99	99	99	99	99	99	99	99	99	99	99	1	11	99	99	99	99	99	99	99	99	99	99	17	99	99	99	99	99	99	99
B01	235328	06/09/2011	16	28	1	1	2	99	15	99	99	99	99	99	99	99	99	99	99	99	99	99	99	99	99	99	99	99	99	1	1	2	99	99	99	99	99	99	99	99	99	99	99	99	99	99	99	99	99
A11	241102	05/16/2011	15	2	1	1	2	99	20	99	99	99	99	99	99	99	99	99	99	99	99	99	99	99	99	99	99	99	99	1	2	99	20	99	99	99	99	99	99	99	99	99	99	99	99	99	99	99	99
A11	241103	05/21/2011	18	24	2	1	2	99	20	99	99	99	99	99	99	99	99	99	99	99	99	99	99	99	99	99	99	99	99	1	2	99	7	99	99	99	99	99	99	99	99	99	99	99	99	99	99	99	99
A11	241109	05/15/2011	12	12	1	1	2	99	20	99	99	99	99	99	99	99	99	99	99	99	99	99	99	99	99	99	99	99	99	1	2	99	20	99	99	99	99	99	99	99	99	99	99	99	99	99	99	99	99
A11	241110	05/20/2011	10	46	2	1	2	99	20	99	99	99	99	99	99	99	99	99	99	99	99	99	99	99	99	99	99	99	99	1	2	99	20	99	99	99	99	99	99	99	99	99	99	99	99	99	99	99	99
A11	241113	05/11/2011	14	35	1	1	2	99	20	99	99	99	99	99	99	99	99	99	99	99	99	99	99	99	99	99	99	99	99	1	17	99	99	99	99	99	99	99	99	99	99	99	99	99	99	99	99	8	99
A11	241121	05/17/2011	19	33	2	1	2	99	20	99	99	99	99	99	99	99	99	99	99	99	99	99	99	99	99	99	99	99	99	1	2	99	20	99	99	99	99	99	99	99	99	99	99	99	99	99	99	99	99
A11	241124	06/06/2011	10	7	1	1	2	99	20	99	99	99	99	99	99	99	99	99	99	99	99	99	99	99	99	99	99	99	99	1	2	99	21	99	99	99	99	99	99	99	99	99	99	99	99	99	99	99	99
A11	241126	05/21/2011	11	58	1	1	2	99	20	99	99	99	99	99	99	99	99	99	99	99	99	99	99	99	99	99	99	99	99	1	10	99	99	99	99	99	99	99	99	99	11	99	99	99	99	99	99	99	99
A11	241127	05/15/2011	17	29	1	1	2	99	20	99	99	99	99	99	99	99	99	99	99	99	99	99	99	99	99	99	99	99	99	1	1	2	99	99	99	99	99	99	99	99	99	99	99	99	99	99	99	99	99
A11	241128	05/29/2011	14	0	1	1	2	99	20	99	99	99	99	99	99	99	99	99	99	99	99	99	99	99	99	99	99	99	99	1	1	2	99	99	99	99	99	99	99	99	99	99	99	99	99	99	99	99	99
B02	242121	05/07/2011	10	20	1	1	2	99	21	99	99	99	99	99	99	99	99	99	99	99	99	99	99	99	99	99	99	99	99	1	2	99	21	99	99	99	99	99	99	99	99	99	99	99	99	99	99	99	99
B02	242126	05/14/2011	7	24	1	1	2	99	21	99	99	99	99	99	99	99	99	99	99	99	99	99	99	99	99	99	99	99	99	1	1	3	99	99	99	99	99	99	99	99	99	99	99	99	99	99	99	99	99
B02	242127	05/28/2011	10	38	2	1	2	99	21	99	99	99	99	99	99	99	99	99	99	99	99	99	99	99	99	99	99	99	99	1	9	99	99	99	99	99	99	99	99	10	99	99	99	99	99	99	99	99	99
B02	242130	05/08/2011	11	2	1	1	2	99	21	99	99	99	99	99	99	99	99	99	99	99	99	99	99	99	99	99	99	99	99	1	2	99	21	99	99	99	99	99	99	99	99	99	99	99	99	99	99	99	99
B02	242307	05/23/2011	9	59	1	1	2	99	21	99	99	99	99	99	99	99	99	99	99	99	99	99	99	99	99	99	99	99	99	1	1	11	99	99	99	99	99	99	99	99	99	99	99	99	99	99	99	99	99
B02	242311	06/04/2011	9	11	1	1	2	99	21	99	99	99	99	99	99	99	99	99	99	99	99	99	99	99	99	99	99	99	99	1	2	99	7	99	99	99	99	99	99	99	99	99	99	99	99	99	99	99	99
B02	242313	05/27/2011	10	44	2	1	2	99	21	99	99	99	99	99	99	99	99	99	99	99	99	99	99	99	99	99	99	99	99	1	2	99	26	99	99	99	99	99	99	99	99	99	99	99	99	99	99	99	99
B02	242314	05/21/2011	21	30	1	1	2	99	21	99	99	99	99	99	99	99	99	99	99	99	99	99	99	99	99	99	99	99	99	1	2	99	21	99	99	99	99	99	99	99	99	99	99	99	99	99	99	99	99
B02	242316	06/11/2011	20	21	2	1	2	99	21	99	99	99	99	99	99	99	99	99	99	99	99	99	99	99	99	99	99	99	99	1	2	99	21	99	99	99	99	99	99	99	99	99	99	99	99	99	99	99	99
B02	242317	05/08/2011	14	37	2	1	2	99	21	99	99	99	99	99	99	99	99	99	99	99	99	99	99	99	99	99	99	99	99	1	10	99	99	99	99	99	99	99	99	99	3	99	99	99	99	99	99	99	99
9	99	99	2	4		4	2		4		0	1	0	0	0	0	0	1	0	1	0	0	0	0	0	0	0	0	0			2	2		2		2		3	3		3		3		3		3
A00	243307	05/03/2011	16	30	2	1	2	99	22	99	99	99	99	99	99	99	99	99	99	99	99	99	99	99	99	99	99	99	99	1	2	99	16	99	99	99	99	99	99	99	99	99	99	99	99	99	99	99	99
A00	243308	05/29/2011	15	35	1	1	2	99	22	99	99	99	99	99	99	99	99	99	99	99	99	99	99	99	99	99	99	99	99	1	2	99	22	99	99	99	99	99	99	99	99	99	99	99	99	99	99	99	99
A00	243311	06/04/2011	10	7	1	1	2	99	22	99	99	99	99	99	99	99	99	99	99	99	99	99	99	99	99	99	99	99	99	1	3	99	99	2	99	99	99	99	99	99	99	99	99	99	99	99	99	99	99
A00	243312	05/17/2011	20	30	1	1	2	99	22	99	99	99	99	99	99	99	99	99	99	99	99	99	99	99	99	99	99	99	99	1	2	99	22	99	99	99	99	99	99	99	99	99	99	99	99	99	99	99	99
A00	243313	05/06/2011	15	22	2	1	2	99	22	99	99	99	99	99	99	99	99	99	99	99	99	99	99	99	99	99	99	99	99	1	2	99	26	99	99	99	99	99	99	99	99	99	99	99	99	99	99	99	99
A00	243318	05/21/2011	20	48	1	1	2	99	22	99	99	99	99	99	99	99	99	99	99	99	99	99	99	99	99	99	99	99	99	1	2	99	22	99	99	99	99	99	99	99	99	99	99	99	99	99	99	99	99
A00	243319	05/21/2011	19	58	2	1	2	99	22	99	99	99	99	99	99	99	99	99	99	99	99	99	99	99	99	99	99	99	99	1	2	99	22	99	99	99	99	99	99	99	99	99	99	99	99	99	99	99	99
A00	243321	05/06/2011	18	32	1	1	2	99	22	99	99	99	99	99	99	99	99	99	99	99	99	99	99	99	99	99	99	99	99	1	1	5	99	99	99	99	99	99	99	99	99	99	99	99	99	99	99	99	99
A00	243322	05/29/2011	16	42	1	1	2	99	22	99	99	99	99	99	99	99	99	99	99	99	99	99	99	99	99	99	99	99	99	1	15	99	99	99	99	99	99	99	99	99	99	99	99	99	99	35	99	99	99
A00	243323	06/09/2011	19	54	1	1	2	99	22	99	99	99	99	99	99	99	99	99	99	99	99	99	99	99	99	99	99	99	99	1	9	99	99	99	99	99	99	99	99	11	99	99	99	99	99	99	99	99	99
A00	243325	06/11/2011	10	0	1	1	2	99	22	99	99	99	99	99	99	99	99	99	99	99	99	99	99	99	99	99	99	99	99	1	2	99	22	99	99	99	99	99	99	99	99	99	99	99	99	99	99	99	99
A00	243326	05/07/2011	13	43	1	1	2	99	22	99	99	99	99	99	99	99	99	99	99	99	99	99	99	99	99	99	99	99	99	1	2	99	22	99	99	99	99	99	99	99	99	99	99	99	99	99	99	99	99
A00	243329	05/03/2011	14	45	2	1	1	12	99	99	99	99	99	99	99	99	99	99	99	99	99	99	99	99	99	99	99	99	99	1	1	2	99	99	99	99	99	99	99	99	99	99	99	99	99	99	99	99	99
A00	243332	05/07/2011	16	55	1	1	2	99	22	99	99	99	99	99	99	99	99	99	99	99	99	99	99	99	99	99	99	99	99	1	2	99	22	99	99	99	99	99	99	99	99	99	99	99	99	99	99	99	99
A00	243333	06/10/2011	9	25	2	1	2	99	22	99	99	99	99	99	99	99	99	99	99	99	99	99	99	99	99	99	99	99	99	1	1	2	99	99	99	99	99	99	99	99	99	99	99	99	99	99	99	99	99
A00	243334	05/09/2011	15	8	1	1	2	99	22	99	99	99	99	99	99	99	99	99	99	99	99	99	99	99	99	99	99	99	99	1	2	99	22	99	99	99	99	99	99	99	99	99	99	99	99	99	99	99	99
B03	247108	06/19/2011	21	41	2	1	2	99	24	99	99	99	99	99	99	99	99	99	99	99	99	99	99	99	99	99	99	99	99	1	2	99	14	99	99	99	99	99	99	99	99	99	99	99	99	99	99	99	99
B03	247110	05/19/2011	20	26	1	1	2	99	24	99	99	99	99	99	99	99	99	99	99	99	99	99	99	99	99	99	99	99	99	1	2	99	20	99	99	99	99	99	99	99	99	99	99	99	99	99	99	99	99
B03	247111	06/03/2011	15	16	2	1	2	99	24	99	99	99	99	99	99	99	99	99	99	99	99	99	99	99	99	99	99	99	99	1	4	99	99	99	12	99	99	99	99	99	99	99	99	99	99	99	99	99	99
B03	247112	06/04/2011	14	6	2	1	8	99	99	99	99	99	99	99	5	99	99	99	99	99	99	99	99	99	99	99	99	99	99	1	2	99	24	99	99	99	99	99	99	99	99	99	99	99	99	99	99	99	99
B03	247113	06/19/2011	20	25	1	1	2	99	24	99	99	99	99	99	99	99	99	99	99	99	99	99	99	99	99	99	99	99	99	1	2	99	24	99	99	99	99	99	99	99	99	99	99	99	99	99	99	99	99
B03	247115	05/18/2011	20	38	2	1	2	99	24	99	99	99	99	99	99	99	99	99	99	99	99	99	99	99	99	99	99	99	99	1	4	99	99	99	7	99	99	99	99	99	99	99	99	99	99	99	99	99	99
B03	247121	06/03/2011	21	15	2	1	2	99	24	99	99	99	99	99	99	99	99	99	99	99	99	99	99	99	99	99	99	99	99	1	12	99	99	99	99	99	99	99	99	99	99	99	11	99	99	99	99	99	99
B03	247124	06/08/2011	15	7	1	1	2	99	24	99	99	99	99	99	99	99	99	99	99	99	99	99	99	99	99	99	99	99	99	1	9	99	99	99	99	99	99	99	99	18	99	99	99	99	99	99	99	99	99
B03	247126	05/24/2011	20	53	2	1	2	99	24	99	99	99	99	99	99	99	99	99	99	99	99	99	99	99	99	99	99	99	99	1	1	8	99	99	99	99	99	99	99	99	99	99	99	99	99	99	99	99	99
B03	247129	06/04/2011	18	58	1	1	2	99	24	99	99	99	99	99	99	99	99	99	99	99	99	99	99	99	99	99	99	99	99	1	1	8	99	99	99	99	99	99	99	99	99	99	99	99	99	99	99	99	99
B03	247130	06/11/2011	22	5	2	1	2	99	24	99	99	99	99	99	99	99	99	99	99	99	99	99	99	99	99	99	99	99	99	1	2	99	24	99	99	99	99	99	99	99	99	99	99	99	99	99	99	99	99
B03	247301	05/07/2011	13	57	1	1	2	99	24	99	99	99	99	99	99	99	99	99	99	99	99	99	99	99	99	99	99	99	99	1	2	99	24	99	99	99	99	99	99	99	99	99	99	99	99	99	99	99	99
B03	247303	05/31/2011	14	30	2	1	2	99	24	99	99	99	99	99	99	99	99	99	99	99	99	99	99	99	99	99	99	99	99	1	10	99	99	99	99	99	99	99	99	99	7	99	99	99	99	99	99	99	99
B03	247306	05/04/2011	20	19	1	1	2	99	24	99	99	99	99	99	99	99	99	99	99	99	99	99	99	99	99	99	99	99	99	1	2	99	24	99	99	99	99	99	99	99	99	99	99	99	99	99	99	99	99
B03	247307	05/02/2011	19	56	2	1	2	99	24	99	99	99	99	99	99	99	99	99	99	99	99	99	99	99	99	99	99	99	99	1	2	99	20	99	99	99	99	99	99	99	99	99	99	99	99	99	99	99	99
B03	247312	05/29/2011	18	3	2	1	2	99	24	99	99	99	99	99	99	99	99	99	99	99	99	99	99	99	99	99	99	99	99	1	2	99	24	99	99	99	99	99	99	99	99	99	99	99	99	99	99	99	99
B03	247314	05/31/2011	20	32	1	1	2	99	24	99	99	99	99	99	99	99	99	99	99	99	99	99	99	99	99	99	99	99	99	1	2	99	24	99	99	99	99	99	99	99	99	99	99	99	99	99	99	99	99
B03	247316	05/09/2011	20	55	1	1	2	99	24	99	99	99	99	99	99	99	99	99	99	99	99	99	99	99	99	99	99	99	99	1	2	99	24	99	99	99	99	99	99	99	99	99	99	99	99	99	99	99	99
B03	247317	05/29/2011	16	4	1	1	2	99	24	99	99	99	99	99	99	99	99	99	99	99	99	99	99	99	99	99	99	99	99	1	2	99	24	99	99	99	99	99	99	99	99	99	99	99	99	99	99	99	99
B03	247320	05/08/2011	17	39	1	1	2	99	24	99	99	99	99	99	99	99	99	99	99	99	99	99	99	99	99	99	99	99	99	1	8	99	99	99	99	99	99	99	17	99	99	99	99	99	99	99	99	99	99
B03	247324	06/05/2011	19	26	1	1	2	99	24	99	99	99	99	99	99	99	99	99	99	99	99	99	99	99	99	99	99	99	99	1	2	99	3	99	99	99	99	99	99	99	99	99	99	99	99	99	99	99	99
C14	247325	06/07/2011	20	10	1	1	12	99	99	99	99	99	99	99	99	99	99	99	14	99	99	99	99	99	99	99	99	99	99	1	2	99	20	99	99	99	99	99	99	99	99	99	99	99	99	99	99	99	99
B03	247326	05/07/2011	20	56	1	1	2	99	24	99	99	99	99	99	99	99	99	99	99	99	99	99	99	99	99	99	99	99	99	1	6	99	99	99	99	99	97	99	99	99	99	99	99	99	99	99	99	99	99
B03	247327	05/30/2011	15	14	2	1	2	99	20	99	99	99	99	99	99	99	99	99	99	99	99	99	99	99	99	99	99	99	99	1	2	99	24	99	99	99	99	99	99	99	99	99	99	99	99	99	99	99	99
B03	247330	05/07/2011	15	55	1	1	2	99	24	99	99	99	99	99	99	99	99	99	99	99	99	99	99	99	99	99	99	99	99	1	9	99	99	99	99	99	99	99	99	23	99	99	99	99	99	99	99	99	99
B03	247331	05/22/2011	20	20	2	1	2	99	24	99	99	99	99	99	99	99	99	99	99	99	99	99	99	99	99	99	99	99	99	1	2	99	21	99	99	99	99	99	99	99	99	99	99	99	99	99	99	99	99
A04	260102	05/04/2011	16	44	1	1	17	99	99	99	99	99	99	99	99	99	99	99	99	99	99	99	99	2	99	99	99	99	99	1	17	99	99	99	99	99	99	99	99	99	99	99	99	99	99	99	99	9	99
A04	260103	05/06/2011	20	55	1	1	17	99	99	99	99	99	99	99	99	99	99	99	99	99	99	99	99	2	99	99	99	99	99	1	17	99	99	99	99	99	99	99	99	99	99	99	99	99	99	99	99	2	99
A04	260104	05/04/2011	14	33	1	1	17	99	99	99	99	99	99	99	99	99	99	99	99	99	99	99	99	2	99	99	99	99	99	1	17	99	99	99	99	99	99	99	99	99	99	99	99	99	99	99	99	2	99
A04	260107	05/07/2011	15	53	2	1	17	99	99	99	99	99	99	99	99	99	99	99	99	99	99	99	99	2	99	99	99	99	99	1	17	99	99	99	99	99	99	99	99	99	99	99	99	99	99	99	99	5	99
A04	260109	05/08/2011	13	41	2	1	17	99	99	99	99	99	99	99	99	99	99	99	99	99	99	99	99	2	99	99	99	99	99	1	8	99	99	99	99	99	99	99	8	99	99	99	99	99	99	99	99	99	99
A04	260110	05/07/2011	13	33	2	1	17	99	99	99	99	99	99	99	99	99	99	99	99	99	99	99	99	2	99	99	99	99	99	1	17	99	99	99	99	99	99	99	99	99	99	99	99	99	99	99	99	2	99
A04	260113	05/04/2011	20	45	2	1	17	99	99	99	99	99	99	99	99	99	99	99	99	99	99	99	99	2	99	99	99	99	99	1	14	99	99	99	99	99	99	99	99	99	99	99	99	99	19	99	99	99	99
A04	260115	05/07/2011	9	11	2	1	17	99	99	99	99	99	99	99	99	99	99	99	99	99	99	99	99	2	99	99	99	99	99	1	17	99	99	99	99	99	99	99	99	99	99	99	99	99	99	99	99	2	99
A04	260116	05/10/2011	12	5	2	1	17	99	99	99	99	99	99	99	99	99	99	99	99	99	99	99	99	2	99	99	99	99	99	1	17	99	99	99	99	99	99	99	99	99	99	99	99	99	99	99	99	2	99
A04	260117	05/06/2011	20	20	2	1	17	99	99	99	99	99	99	99	99	99	99	99	99	99	99	99	99	2	99	99	99	99	99	1	14	99	99	99	99	99	99	99	99	99	99	99	99	99	35	99	99	99	99
A04	260118	06/01/2011	19	36	2	1	17	99	99	99	99	99	99	99	99	99	99	99	99	99	99	99	99	2	99	99	99	99	99	1	13	99	99	99	99	99	99	99	99	99	99	99	99	97	99	99	99	99	99
A04	260121	05/07/2011	19	22	2	1	17	99	99	99	99	99	99	99	99	99	99	99	99	99	99	99	99	2	99	99	99	99	99	1	17	99	99	99	99	99	99	99	99	99	99	99	99	99	99	99	99	2	99
A04	260122	05/04/2011	19	43	1	1	17	99	99	99	99	99	99	99	99	99	99	99	99	99	99	99	99	2	99	99	99	99	99	1	2	99	3	99	99	99	99	99	99	99	99	99	99	99	99	99	99	99	99
A04	260123	05/05/2011	18	20	1	1	17	99	99	99	99	99	99	99	99	99	99	99	99	99	99	99	99	2	99	99	99	99	99	1	17	99	99	99	99	99	99	99	99	99	99	99	99	99	99	99	99	5	99
A04	260126	05/02/2011	20	2	1	1	17	99	99	99	99	99	99	99	99	99	99	99	99	99	99	99	99	2	99	99	99	99	99	1	17	99	99	99	99	99	99	99	99	99	99	99	99	99	99	99	99	2	99
A04	260127	05/13/2011	19	19	1	1	1	5	99	99	99	99	99	99	99	99	99	99	99	99	99	99	99	99	99	99	99	99	99	1	17	99	99	99	99	99	99	99	99	99	99	99	99	99	99	99	99	2	99
A04	260128	05/07/2011	17	9	2	1	17	99	99	99	99	99	99	99	99	99	99	99	99	99	99	99	99	2	99	99	99	99	99	1	2	99	7	99	99	99	99	99	99	99	99	99	99	99	99	99	99	99	99
A04	260131	05/05/2011	20	56	2	1	17	99	99	99	99	99	99	99	99	99	99	99	99	99	99	99	99	2	99	99	99	99	99	1	17	99	99	99	99	99	99	99	99	99	99	99	99	99	99	99	99	2	99
A04	260134	05/02/2011	18	51	1	1	17	99	99	99	99	99	99	99	99	99	99	99	99	99	99	99	99	2	99	99	99	99	99	1	3	99	99	3	99	99	99	99	99	99	99	99	99	99	99	99	99	99	99
A04	260303	05/09/2011	20	29	1	1	17	99	99	99	99	99	99	99	99	99	99	99	99	99	99	99	99	2	99	99	99	99	99	1	17	99	99	99	99	99	99	99	99	99	99	99	99	99	99	99	99	2	99
A04	260304	05/09/2011	18	59	2	1	17	99	99	99	99	99	99	99	99	99	99	99	99	99	99	99	99	2	99	99	99	99	99	1	9	99	99	99	99	99	99	99	99	12	99	99	99	99	99	99	99	99	99
A04	260306	05/08/2011	15	27	1	1	17	99	99	99	99	99	99	99	99	99	99	99	99	99	99	99	99	2	99	99	99	99	99	1	17	99	99	99	99	99	99	99	99	99	99	99	99	99	99	99	99	2	99
A04	260309	05/15/2011	19	1	1	1	17	99	99	99	99	99	99	99	99	99	99	99	99	99	99	99	99	2	99	99	99	99	99	1	17	99	99	99	99	99	99	99	99	99	99	99	99	99	99	99	99	3	99
A12	260312	05/19/2011	19	0	1	1	17	99	99	99	99	99	99	99	99	99	99	99	99	99	99	99	99	2	99	99	99	99	99	1	17	99	99	99	99	99	99	99	99	99	99	99	99	99	99	99	99	2	99
A04	260313	05/11/2011	20	53	2	1	17	99	99	99	99	99	99	99	99	99	99	99	99	99	99	99	99	2	99	99	99	99	99	1	17	99	99	99	99	99	99	99	99	99	99	99	99	99	99	99	99	2	99
A04	260314	05/14/2011	18	50	2	1	17	99	99	99	99	99	99	99	99	99	99	99	99	99	99	99	99	2	99	99	99	99	99	1	12	99	99	99	99	99	99	99	99	99	99	99	13	99	99	99	99	99	99
D02	260316	06/08/2011	20	2	1	1	14	99	99	99	99	99	99	99	99	99	99	99	99	99	33	99	99	99	99	99	99	99	99	1	17	99	99	99	99	99	99	99	99	99	99	99	99	99	99	99	99	2	99
A04	260319	05/24/2011	20	25	1	1	17	99	99	99	99	99	99	99	99	99	99	99	99	99	99	99	99	2	99	99	99	99	99	1	16	99	99	99	99	99	99	99	99	99	99	99	99	99	99	99	2	99	99
B09	260320	05/25/2011	18	7	1	1	6	99	99	99	99	99	1	99	99	99	99	99	99	99	99	99	99	99	99	99	99	99	99	1	17	99	99	99	99	99	99	99	99	99	99	99	99	99	99	99	99	2	99
A04	260322	05/28/2011	9	22	2	1	17	99	99	99	99	99	99	99	99	99	99	99	99	99	99	99	99	2	99	99	99	99	99	1	17	99	99	99	99	99	99	99	99	99	99	99	99	99	99	99	99	3	99
A04	260323	05/15/2011	20	36	1	1	17	99	99	99	99	99	99	99	99	99	99	99	99	99	99	99	99	2	99	99	99	99	99	1	17	99	99	99	99	99	99	99	99	99	99	99	99	99	99	99	99	2	99
A04	260325	05/12/2011	20	17	1	1	17	99	99	99	99	99	99	99	99	99	99	99	99	99	99	99	99	2	99	99	99	99	99	1	2	99	11	99	99	99	99	99	99	99	99	99	99	99	99	99	99	99	99
A04	260326	06/04/2011	17	45	2	1	2	99	3	99	99	99	99	99	99	99	99	99	99	99	99	99	99	99	99	99	99	99	99	1	17	99	99	99	99	99	99	99	99	99	99	99	99	99	99	99	99	2	99
A04	260327	05/10/2011	15	16	2	1	17	99	99	99	99	99	99	99	99	99	99	99	99	99	99	99	99	2	99	99	99	99	99	1	17	99	99	99	99	99	99	99	99	99	99	99	99	99	99	99	99	2	99
A04	260328	05/18/2011	19	58	2	1	17	99	99	99	99	99	99	99	99	99	99	99	99	99	99	99	99	2	99	99	99	99	99	1	17	99	99	99	99	99	99	99	99	99	99	99	99	99	99	99	99	6	99
A04	260329	05/11/2011	19	46	1	1	17	99	99	99	99	99	99	99	99	99	99	99	99	99	99	99	99	2	99	99	99	99	99	1	17	99	99	99	99	99	99	99	99	99	99	99	99	99	99	99	99	2	99
A04	260336	05/08/2011	10	25	2	1	2	99	21	99	99	99	99	99	99	99	99	99	99	99	99	99	99	99	99	99	99	99	99	1	17	99	99	99	99	99	99	99	99	99	99	99	99	99	99	99	99	2	99
B08	306101	05/21/2011	14	50	1	1	5	99	99	99	99	5	99	99	99	99	99	99	99	99	99	99	99	99	99	99	99	99	99	1	5	99	99	99	99	5	99	99	99	99	99	99	99	99	99	99	99	99	99
B08	306102	05/21/2011	13	18	1	1	5	99	99	99	99	5	99	99	99	99	99	99	99	99	99	99	99	99	99	99	99	99	99	1	5	99	99	99	99	5	99	99	99	99	99	99	99	99	99	99	99	99	99
B08	306103	05/22/2011	10	12	1	1	5	99	99	99	99	5	99	99	99	99	99	99	99	99	99	99	99	99	99	99	99	99	99	1	5	99	99	99	99	5	99	99	99	99	99	99	99	99	99	99	99	99	99
B08	306104	05/13/2011	18	38	2	1	5	99	99	99	99	5	99	99	99	99	99	99	99	99	99	99	99	99	99	99	99	99	99	1	5	99	99	99	99	4	99	99	99	99	99	99	99	99	99	99	99	99	99
B08	306108	05/14/2011	9	48	1	1	5	99	99	99	99	5	99	99	99	99	99	99	99	99	99	99	99	99	99	99	99	99	99	1	5	99	99	99	99	5	99	99	99	99	99	99	99	99	99	99	99	99	99
B08	306109	06/09/2011	19	4	2	1	5	99	99	99	99	5	99	99	99	99	99	99	99	99	99	99	99	99	99	99	99	99	99	1	5	99	99	99	99	5	99	99	99	99	99	99	99	99	99	99	99	99	99
B08	306111	05/08/2011	15	40	1	1	5	99	99	99	99	5	99	99	99	99	99	99	99	99	99	99	99	99	99	99	99	99	99	1	5	99	99	99	99	5	99	99	99	99	99	99	99	99	99	99	99	99	99
B08	306113	06/15/2011	22	2	1	1	4	99	99	99	8	99	99	99	99	99	99	99	99	99	99	99	99	99	99	99	99	99	99	1	5	99	99	99	99	5	99	99	99	99	99	99	99	99	99	99	99	99	99
B08	306114	05/14/2011	8	30	2	1	5	99	99	99	99	5	99	99	99	99	99	99	99	99	99	99	99	99	99	99	99	99	99	1	7	99	99	99	99	99	99	17	99	99	99	99	99	99	99	99	99	99	99
B08	306115	05/23/2011	20	22	1	1	5	99	99	99	99	8	99	99	99	99	99	99	99	99	99	99	99	99	99	99	99	99	99	1	1	8	99	99	99	99	99	99	99	99	99	99	99	99	99	99	99	99	99
B08	306116	05/04/2011	19	18	1	1	5	99	99	99	99	5	99	99	99	99	99	99	99	99	99	99	99	99	99	99	99	99	99	1	5	99	99	99	99	5	99	99	99	99	99	99	99	99	99	99	99	99	99
B08	306117	05/08/2011	17	20	2	1	5	99	99	99	99	5	99	99	99	99	99	99	99	99	99	99	99	99	99	99	99	99	99	1	5	99	99	99	99	5	99	99	99	99	99	99	99	99	99	99	99	99	99
B08	306301	05/21/2011	16	31	1	1	5	99	99	99	99	5	99	99	99	99	99	99	99	99	99	99	99	99	99	99	99	99	99	1	5	99	99	99	99	5	99	99	99	99	99	99	99	99	99	99	99	99	99
B08	306302	05/21/2011	9	50	1	1	5	99	99	99	99	5	99	99	99	99	99	99	99	99	99	99	99	99	99	99	99	99	99	1	5	99	99	99	99	5	99	99	99	99	99	99	99	99	99	99	99	99	99
9	99	99	99	99	99	1	4	99	99	99	2	99	99	99	99	99	99	99	99	99	99	99	99	99	99	99	99	99	99	70	1		1		6	0	1		99		2		4		2		2		3
C00	324301	05/06/2011	8	57	2	1	4	99	99	99	2	99	99	99	99	99	99	99	99	99	99	99	99	99	99	99	99	99	99	1	9	99	99	99	99	99	99	99	99	23	99	99	99	99	99	99	99	99	99
C00	324307	05/08/2011	12	8	2	1	4	99	99	99	2	99	99	99	99	99	99	99	99	99	99	99	99	99	99	99	99	99	99	1	4	99	99	99	2	99	99	99	99	99	99	99	99	99	99	99	99	99	99
C00	324309	05/24/2011	10	3	2	1	4	99	99	99	2	99	99	99	99	99	99	99	99	99	99	99	99	99	99	99	99	99	99	1	4	99	99	99	2	99	99	99	99	99	99	99	99	99	99	99	99	99	99
C00	324310	05/21/2011	14	5	2	1	4	99	99	99	2	99	99	99	99	99	99	99	99	99	99	99	99	99	99	99	99	99	99	1	4	99	99	99	1	99	99	99	99	99	99	99	99	99	99	99	99	99	99
C00	324311	05/03/2011	15	27	2	1	4	99	99	99	2	99	99	99	99	99	99	99	99	99	99	99	99	99	99	99	99	99	99	1	21	99	99	99	99	99	99	99	99	99	99	99	99	99	99	99	99	99	99
C00	324314	05/02/2011	15	37	2	1	4	99	99	99	2	99	99	99	99	99	99	99	99	99	99	99	99	99	99	99	99	99	99	1	18	99	99	99	99	99	99	99	99	99	99	99	99	99	99	99	99	99	11
C00	324315	05/03/2011	10	50	2	1	4	99	99	99	2	99	99	99	99	99	99	99	99	99	99	99	99	99	99	99	99	99	99	1	4	99	99	99	2	99	99	99	99	99	99	99	99	99	99	99	99	99	99
C00	324317	05/07/2011	20	19	2	1	4	99	99	99	2	99	99	99	99	99	99	99	99	99	99	99	99	99	99	99	99	99	99	1	9	99	99	99	99	99	99	99	99	21	99	99	99	99	99	99	99	99	99
C00	324320	05/07/2011	10	36	1	1	4	99	99	99	2	99	99	99	99	99	99	99	99	99	99	99	99	99	99	99	99	99	99	1	4	99	99	99	2	99	99	99	99	99	99	99	99	99	99	99	99	99	99
C00	324321	05/04/2011	11	51	2	1	4	99	99	99	2	99	99	99	99	99	99	99	99	99	99	99	99	99	99	99	99	99	99	1	4	99	99	99	10	99	99	99	99	99	99	99	99	99	99	99	99	99	99
C00	324322	05/14/2011	11	48	1	1	4	99	99	99	2	99	99	99	99	99	99	99	99	99	99	99	99	99	99	99	99	99	99	1	18	99	99	99	99	99	99	99	99	99	99	99	99	99	99	99	99	99	9
C00	324325	05/05/2011	8	32	1	1	4	99	99	99	2	99	99	99	99	99	99	99	99	99	99	99	99	99	99	99	99	99	99	1	16	99	99	99	99	99	99	99	99	99	99	99	99	99	99	99	25	99	99
B00	327101	05/07/2011	13	1	1	1	4	99	99	99	5	99	99	99	99	99	99	99	99	99	99	99	99	99	99	99	99	99	99	1	4	99	99	99	5	99	99	99	99	99	99	99	99	99	99	99	99	99	99
B00	327103	05/03/2011	20	37	1	1	4	99	99	99	5	99	99	99	99	99	99	99	99	99	99	99	99	99	99	99	99	99	99	1	4	99	99	99	5	99	99	99	99	99	99	99	99	99	99	99	99	99	99
B00	327104	05/03/2011	18	30	2	1	4	99	99	99	5	99	99	99	99	99	99	99	99	99	99	99	99	99	99	99	99	99	99	1	4	99	99	99	5	99	99	99	99	99	99	99	99	99	99	99	99	99	99
B00	327105	05/02/2011	19	35	1	1	4	99	99	99	5	99	99	99	99	99	99	99	99	99	99	99	99	99	99	99	99	99	99	1	4	99	99	99	5	99	99	99	99	99	99	99	99	99	99	99	99	99	99
B00	327107	05/06/2011	15	27	2	1	4	99	99	99	5	99	99	99	99	99	99	99	99	99	99	99	99	99	99	99	99	99	99	1	5	99	99	99	99	10	99	99	99	99	99	99	99	99	99	99	99	99	99
B00	327108	05/06/2011	19	1	1	1	4	99	99	99	5	99	99	99	99	99	99	99	99	99	99	99	99	99	99	99	99	99	99	1	4	99	99	99	4	99	99	99	99	99	99	99	99	99	99	99	99	99	99
B00	327109	05/09/2011	14	10	2	1	4	99	99	99	5	99	99	99	99	99	99	99	99	99	99	99	99	99	99	99	99	99	99	1	10	99	99	99	99	99	99	99	99	99	3	99	99	99	99	99	99	99	99
B00	327306	06/04/2011	13	10	1	1	11	99	99	99	99	99	99	99	99	99	99	1	99	99	99	99	99	99	99	99	99	99	99	1	4	99	99	99	5	99	99	99	99	99	99	99	99	99	99	99	99	99	99
B00	327307	05/19/2011	17	31	1	1	4	99	99	99	5	99	99	99	99	99	99	99	99	99	99	99	99	99	99	99	99	99	99	1	4	99	99	99	5	99	99	99	99	99	99	99	99	99	99	99	99	99	99
B00	327308	05/11/2011	19	30	1	1	4	99	99	99	5	99	99	99	99	99	99	99	99	99	99	99	99	99	99	99	99	99	99	1	4	99	99	99	5	99	99	99	99	99	99	99	99	99	99	99	99	99	99
B00	327309	05/18/2011	14	40	2	1	4	99	99	99	5	99	99	99	99	99	99	99	99	99	99	99	99	99	99	99	99	99	99	1	3	99	99	1	99	99	99	99	99	99	99	99	99	99	99	99	99	99	99
B00	327310	05/11/2011	20	52	1	1	4	99	99	99	5	99	99	99	99	99	99	99	99	99	99	99	99	99	99	99	99	99	99	1	4	99	99	99	5	99	99	99	99	99	99	99	99	99	99	99	99	99	99
B00	327311	06/04/2011	12	23	1	1	15	99	99	99	99	99	99	99	99	99	99	99	99	99	99	18	99	99	99	99	99	99	99	1	4	99	99	99	5	99	99	99	99	99	99	99	99	99	99	99	99	99	99
B00	327312	05/14/2011	18	49	2	1	2	99	3	99	99	99	99	99	99	99	99	99	99	99	99	99	99	99	99	99	99	99	99	1	4	99	99	99	5	99	99	99	99	99	99	99	99	99	99	99	99	99	99
B00	327313	05/11/2011	17	48	2	1	4	99	99	99	5	99	99	99	99	99	99	99	99	99	99	99	99	99	99	99	99	99	99	1	4	99	99	99	6	99	99	99	99	99	99	99	99	99	99	99	99	99	99
B00	327314	05/14/2011	15	28	2	1	4	99	99	99	2	99	99	99	99	99	99	99	99	99	99	99	99	99	99	99	99	99	99	1	4	99	99	99	2	99	99	99	99	99	99	99	99	99	99	99	99	99	99
B00	327315	05/14/2011	19	56	1	1	4	99	99	99	5	99	99	99	99	99	99	99	99	99	99	99	99	99	99	99	99	99	99	1	4	99	99	99	5	99	99	99	99	99	99	99	99	99	99	99	99	99	99
B00	327316	05/26/2011	16	22	1	1	1	5	99	99	99	99	99	99	99	99	99	99	99	99	99	99	99	99	99	99	99	99	99	1	4	99	99	99	5	99	99	99	99	99	99	99	99	99	99	99	99	99	99
B00	327317	05/15/2011	19	10	2	1	4	99	99	99	5	99	99	99	99	99	99	99	99	99	99	99	99	99	99	99	99	99	99	1	4	99	99	99	5	99	99	99	99	99	99	99	99	99	99	99	99	99	99
B00	327318	05/11/2011	16	46	2	1	4	99	99	99	5	99	99	99	99	99	99	99	99	99	99	99	99	99	99	99	99	99	99	5	99	99	99	99	99	99	99	99	99	99	99	99	99	99	99	99	99	99	99
B05	330103	05/07/2011	11	30	1	1	4	99	99	99	7	99	99	99	99	99	99	99	99	99	99	99	99	99	99	99	99	99	99	1	4	99	99	99	7	99	99	99	99	99	99	99	99	99	99	99	99	99	99
B05	330105	05/22/2011	20	39	2	1	4	99	99	99	7	99	99	99	99	99	99	99	99	99	99	99	99	99	99	99	99	99	99	1	4	99	99	99	7	99	99	99	99	99	99	99	99	99	99	99	99	99	99
B05	330107	06/06/2011	16	6	1	1	2	99	15	99	99	99	99	99	99	99	99	99	99	99	99	99	99	99	99	99	99	99	99	1	4	99	99	99	7	99	99	99	99	99	99	99	99	99	99	99	99	99	99
B05	330114	06/02/2011	20	18	1	1	4	99	99	99	7	99	99	99	99	99	99	99	99	99	99	99	99	99	99	99	99	99	99	1	4	99	99	99	7	99	99	99	99	99	99	99	99	99	99	99	99	99	99
B05	330117	05/09/2011	20	55	1	1	4	99	99	99	7	99	99	99	99	99	99	99	99	99	99	99	99	99	99	99	99	99	99	1	4	99	99	99	7	99	99	99	99	99	99	99	99	99	99	99	99	99	99
B05	330122	05/25/2011	20	6	1	1	4	99	99	99	7	99	99	99	99	99	99	99	99	99	99	99	99	99	99	99	99	99	99	1	4	99	99	99	7	99	99	99	99	99	99	99	99	99	99	99	99	99	99
B05	330125	05/09/2011	15	54	2	1	4	99	99	99	7	99	99	99	99	99	99	99	99	99	99	99	99	99	99	99	99	99	99	1	2	99	4	99	99	99	99	99	99	99	99	99	99	99	99	99	99	99	99
B05	330130	05/14/2011	13	26	1	1	4	99	99	99	7	99	99	99	99	99	99	99	99	99	99	99	99	99	99	99	99	99	99	1	4	99	99	99	7	99	99	99	99	99	99	99	99	99	99	99	99	99	99
B05	330131	05/05/2011	17	25	2	1	4	99	99	99	7	99	99	99	99	99	99	99	99	99	99	99	99	99	99	99	99	99	99	1	9	99	99	99	99	99	99	99	99	17	99	99	99	99	99	99	99	99	99
B05	330133	05/09/2011	14	9	2	1	4	99	99	99	7	99	99	99	99	99	99	99	99	99	99	99	99	99	99	99	99	99	99	1	11	99	99	99	99	99	99	99	99	99	99	11	99	99	99	99	99	99	99
B05	330302	05/24/2011	19	33	2	1	4	99	99	99	7	99	99	99	99	99	99	99	99	99	99	99	99	99	99	99	99	99	99	1	17	99	99	99	99	99	99	99	99	99	99	99	99	99	99	99	99	11	99
B05	330303	06/16/2011	13	2	1	1	4	99	99	99	7	99	99	99	99	99	99	99	99	99	99	99	99	99	99	99	99	99	99	1	4	99	99	99	7	99	99	99	99	99	99	99	99	99	99	99	99	99	99
B05	330305	05/21/2011	19	58	1	1	4	99	99	99	7	99	99	99	99	99	99	99	99	99	99	99	99	99	99	99	99	99	99	1	4	99	99	99	7	99	99	99	99	99	99	99	99	99	99	99	99	99	99
B05	330311	06/05/2011	11	32	1	1	4	99	99	99	7	99	99	99	99	99	99	99	99	99	99	99	99	99	99	99	99	99	99	1	4	99	99	99	7	99	99	99	99	99	99	99	99	99	99	99	99	99	99
B05	330312	05/19/2011	17	45	1	1	4	99	99	99	7	99	99	99	99	99	99	99	99	99	99	99	99	99	99	99	99	99	99	1	2	99	16	99	99	99	99	99	99	99	99	99	99	99	99	99	99	99	99
B05	330315	05/30/2011	14	15	2	1	4	99	99	99	7	99	99	99	99	99	99	99	99	99	99	99	99	99	99	99	99	99	99	1	4	99	99	99	7	99	99	99	99	99	99	99	99	99	99	99	99	99	99
B05	330316	05/29/2011	11	13	1	1	4	99	99	99	7	99	99	99	99	99	99	99	99	99	99	99	99	99	99	99	99	99	99	1	4	99	99	99	7	99	99	99	99	99	99	99	99	99	99	99	99	99	99
B05	330318	05/20/2011	19	5	1	1	4	99	99	99	7	99	99	99	99	99	99	99	99	99	99	99	99	99	99	99	99	99	99	1	16	99	99	99	99	99	99	99	99	99	99	99	99	99	99	99	1	99	99
B05	330329	06/05/2011	13	13	1	1	4	99	99	99	7	99	99	99	99	99	99	99	99	99	99	99	99	99	99	99	99	99	99	1	4	99	99	99	7	99	99	99	99	99	99	99	99	99	99	99	99	99	99
B05	330331	05/17/2011	18	54	2	1	4	99	99	99	7	99	99	99	99	99	99	99	99	99	99	99	99	99	99	99	99	99	99	1	7	99	99	99	99	99	99	10	99	99	99	99	99	99	99	99	99	99	99
B05	330332	05/17/2011	17	30	1	1	4	99	99	99	7	99	99	99	99	99	99	99	99	99	99	99	99	99	99	99	99	99	99	1	9	99	99	99	99	99	99	99	99	10	99	99	99	99	99	99	99	99	99
B05	330333	05/10/2011	18	30	2	1	4	99	99	99	7	99	99	99	99	99	99	99	99	99	99	99	99	99	99	99	99	99	99	1	4	99	99	99	7	99	99	99	99	99	99	99	99	99	99	99	99	99	99
B07	333101	06/06/2011	15	50	2	1	4	99	99	99	8	99	99	99	99	99	99	99	99	99	99	99	99	99	99	99	99	99	99	1	9	99	99	99	99	99	99	99	99	9	99	99	99	99	99	99	99	99	99
B07	333103	05/10/2011	14	12	2	1	4	99	99	99	8	99	99	99	99	99	99	99	99	99	99	99	99	99	99	99	99	99	99	1	4	99	99	99	13	99	99	99	99	99	99	99	99	99	99	99	99	99	99
B07	333104	05/22/2011	11	0	1	1	4	99	99	99	7	99	99	99	99	99	99	99	99	99	99	99	99	99	99	99	99	99	99	1	4	99	99	99	8	99	99	99	99	99	99	99	99	99	99	99	99	99	99
B07	333105	05/09/2011	15	45	1	1	4	99	99	99	8	99	99	99	99	99	99	99	99	99	99	99	99	99	99	99	99	99	99	1	4	99	99	99	8	99	99	99	99	99	99	99	99	99	99	99	99	99	99
B07	333106	05/27/2011	20	53	1	1	4	99	99	99	8	99	99	99	99	99	99	99	99	99	99	99	99	99	99	99	99	99	99	1	4	99	99	99	8	99	99	99	99	99	99	99	99	99	99	99	99	99	99
B07	333107	05/03/2011	13	57	1	1	4	99	99	99	7	99	99	99	99	99	99	99	99	99	99	99	99	99	99	99	99	99	99	1	4	99	99	99	8	99	99	99	99	99	99	99	99	99	99	99	99	99	99
B07	333111	05/08/2011	17	8	2	1	4	99	99	99	8	99	99	99	99	99	99	99	99	99	99	99	99	99	99	99	99	99	99	1	4	99	99	99	8	99	99	99	99	99	99	99	99	99	99	99	99	99	99
B07	333112	05/28/2011	14	58	1	2	99	99	99	99	99	99	99	99	99	99	99	99	99	99	99	99	99	99	99	99	99	99	99	1	4	99	99	99	8	99	99	99	99	99	99	99	99	99	99	99	99	99	99
B07	333113	05/08/2011	17	56	1	1	4	99	99	99	8	99	99	99	99	99	99	99	99	99	99	99	99	99	99	99	99	99	99	1	4	99	99	99	8	99	99	99	99	99	99	99	99	99	99	99	99	99	99
B07	333115	05/02/2011	22	29	1	1	4	99	99	99	8	99	99	99	99	99	99	99	99	99	99	99	99	99	99	99	99	99	99	1	4	99	99	99	8	99	99	99	99	99	99	99	99	99	99	99	99	99	99
B07	333116	05/08/2011	12	33	2	1	4	99	99	99	8	99	99	99	99	99	99	99	99	99	99	99	99	99	99	99	99	99	99	1	11	99	99	99	99	99	99	99	99	99	99	7	99	99	99	99	99	99	99
B07	333117	05/14/2011	19	30	1	1	2	99	25	99	99	99	99	99	99	99	99	99	99	99	99	99	99	99	99	99	99	99	99	1	4	99	99	99	8	99	99	99	99	99	99	99	99	99	99	99	99	99	99
B07	333121	05/06/2011	18	14	2	1	4	99	99	99	8	99	99	99	99	99	99	99	99	99	99	99	99	99	99	99	99	99	99	1	4	99	99	99	8	99	99	99	99	99	99	99	99	99	99	99	99	99	99
B07	333122	05/14/2011	10	14	1	1	4	99	99	99	8	99	99	99	99	99	99	99	99	99	99	99	99	99	99	99	99	99	99	1	4	99	99	99	8	99	99	99	99	99	99	99	99	99	99	99	99	99	99
B07	333123	05/18/2011	10	39	1	1	4	99	99	99	8	99	99	99	99	99	99	99	99	99	99	99	99	99	99	99	99	99	99	1	4	99	99	99	8	99	99	99	99	99	99	99	99	99	99	99	99	99	99
B07	333124	05/02/2011	15	20	1	1	4	99	99	99	8	99	99	99	99	99	99	99	99	99	99	99	99	99	99	99	99	99	99	1	14	99	99	99	99	99	99	99	99	99	99	99	99	99	5	99	99	99	99
B07	333126	05/13/2011	14	48	2	1	4	99	99	99	8	99	99	99	99	99	99	99	99	99	99	99	99	99	99	99	99	99	99	1	4	99	99	99	9	99	99	99	99	99	99	99	99	99	99	99	99	99	99
B07	333301	05/17/2011	11	9	2	1	4	99	99	99	8	99	99	99	99	99	99	99	99	99	99	99	99	99	99	99	99	99	99	1	4	99	99	99	8	99	99	99	99	99	99	99	99	99	99	99	99	99	99
B07	333303	05/22/2011	9	0	2	1	4	99	99	99	8	99	99	99	99	99	99	99	99	99	99	99	99	99	99	99	99	99	99	1	2	99	20	99	99	99	99	99	99	99	99	99	99	99	99	99	99	99	99
B07	333305	06/07/2011	20	42	2	1	4	99	99	99	8	99	99	99	99	99	99	99	99	99	99	99	99	99	99	99	99	99	99	1	2	99	21	99	99	99	99	99	99	99	99	99	99	99	99	99	99	99	99
B07	333309	05/11/2011	19	59	1	1	4	99	99	99	8	99	99	99	99	99	99	99	99	99	99	99	99	99	99	99	99	99	99	1	4	99	99	99	8	99	99	99	99	99	99	99	99	99	99	99	99	99	99
B07	333310	05/05/2011	8	51	1	1	4	99	99	99	8	99	99	99	99	99	99	99	99	99	99	99	99	99	99	99	99	99	99	1	1	2	99	99	99	99	99	99	99	99	99	99	99	99	99	99	99	99	99
B07	333325	05/11/2011	21	37	1	1	4	99	99	99	8	99	99	99	99	99	99	99	99	99	99	99	99	99	99	99	99	99	99	1	2	99	21	99	99	99	99	99	99	99	99	99	99	99	99	99	99	99	99
B07	333326	05/04/2011	17	47	2	1	4	99	99	99	8	99	99	99	99	99	99	99	99	99	99	99	99	99	99	99	99	99	99	1	2	99	21	99	99	99	99	99	99	99	99	99	99	99	99	99	99	99	99
B06	334104	05/03/2011	20	25	2	1	4	99	99	99	9	99	99	99	99	99	99	99	99	99	99	99	99	99	99	99	99	99	99	1	4	99	99	99	4	99	99	99	99	99	99	99	99	99	99	99	99	99	99
B06	334105	05/04/2011	19	15	1	1	4	99	99	99	9	99	99	99	99	99	99	99	99	99	99	99	99	99	99	99	99	99	99	1	9	99	99	99	99	99	99	99	99	21	99	99	99	99	99	99	99	99	99
B06	334106	05/10/2011	17	10	1	1	4	99	99	99	9	99	99	99	99	99	99	99	99	99	99	99	99	99	99	99	99	99	99	1	11	99	99	99	99	99	99	99	99	99	99	12	99	99	99	99	99	99	99
B06	334107	05/21/2011	20	28	2	1	4	99	99	99	9	99	99	99	99	99	99	99	99	99	99	99	99	99	99	99	99	99	99	1	14	99	99	99	99	99	99	99	99	99	99	99	99	99	22	99	99	99	99
B06	334108	05/18/2011	20	10	2	1	4	99	99	99	9	99	99	99	99	99	99	99	99	99	99	99	99	99	99	99	99	99	99	1	4	99	99	99	9	99	99	99	99	99	99	99	99	99	99	99	99	99	99
B06	334117	05/15/2011	19	47	2	1	4	99	99	99	9	99	99	99	99	99	99	99	99	99	99	99	99	99	99	99	99	99	99	1	18	99	99	99	99	99	99	99	99	99	99	99	99	99	99	99	99	99	2
B06	334118	05/09/2011	20	10	1	1	4	99	99	99	9	99	99	99	99	99	99	99	99	99	99	99	99	99	99	99	99	99	99	1	4	99	99	99	9	99	99	99	99	99	99	99	99	99	99	99	99	99	99
B06	334121	05/31/2011	20	25	1	1	4	99	99	99	9	99	99	99	99	99	99	99	99	99	99	99	99	99	99	99	99	99	99	1	4	99	99	99	9	99	99	99	99	99	99	99	99	99	99	99	99	99	99
B06	334122	05/25/2011	19	36	2	1	4	99	99	99	9	99	99	99	99	99	99	99	99	99	99	99	99	99	99	99	99	99	99	1	8	99	99	99	99	99	99	99	15	99	99	99	99	99	99	99	99	99	99
B06	334301	05/14/2011	16	8	1	1	4	99	99	99	9	99	99	99	99	99	99	99	99	99	99	99	99	99	99	99	99	99	99	1	2	99	21	99	99	99	99	99	99	99	99	99	99	99	99	99	99	99	99
B06	334303	06/01/2011	17	12	2	1	4	99	99	99	9	99	99	99	99	99	99	99	99	99	99	99	99	99	99	99	99	99	99	1	4	99	99	99	9	99	99	99	99	99	99	99	99	99	99	99	99	99	99
B06	334304	05/11/2011	20	25	1	1	4	99	99	99	9	99	99	99	99	99	99	99	99	99	99	99	99	99	99	99	99	99	99	1	4	99	99	99	9	99	99	99	99	99	99	99	99	99	99	99	99	99	99
B06	334305	05/10/2011	20	0	2	1	4	99	99	99	9	99	99	99	99	99	99	99	99	99	99	99	99	99	99	99	99	99	99	1	7	99	99	99	99	99	99	4	99	99	99	99	99	99	99	99	99	99	99
B06	334306	05/14/2011	17	34	2	1	4	99	99	99	9	99	99	99	99	99	99	99	99	99	99	99	99	99	99	99	99	99	99	1	11	99	99	99	99	99	99	99	99	99	99	17	99	99	99	99	99	99	99
B06	334313	06/12/2011	20	37	2	1	4	99	99	99	9	99	99	99	99	99	99	99	99	99	99	99	99	99	99	99	99	99	99	2	99	99	99	99	99	99	99	99	99	99	99	99	99	99	99	99	99	99	99
B06	334314	05/16/2011	16	32	1	1	4	99	99	99	9	99	99	99	99	99	99	99	99	99	99	99	99	99	99	99	99	99	99	1	4	99	99	99	9	99	99	99	99	99	99	99	99	99	99	99	99	99	99
B06	334316	05/29/2011	11	35	1	1	4	99	99	99	9	99	99	99	99	99	99	99	99	99	99	99	99	99	99	99	99	99	99	1	4	99	99	99	9	99	99	99	99	99	99	99	99	99	99	99	99	99	99
B06	334317	05/21/2011	18	17	1	1	4	99	99	99	9	99	99	99	99	99	99	99	99	99	99	99	99	99	99	99	99	99	99	1	4	99	99	99	12	99	99	99	99	99	99	99	99	99	99	99	99	99	99
B06	334320	06/12/2011	19	26	1	1	4	99	99	99	9	99	99	99	99	99	99	99	99	99	99	99	99	99	99	99	99	99	99	1	11	99	99	99	99	99	99	99	99	99	99	3	99	99	99	99	99	99	99
B06	334322	05/29/2011	20	0	1	1	4	99	99	99	9	99	99	99	99	99	99	99	99	99	99	99	99	99	99	99	99	99	99	1	4	99	99	99	9	99	99	99	99	99	99	99	99	99	99	99	99	99	99
B06	334323	06/03/2011	10	0	2	1	4	99	99	99	9	99	99	99	99	99	99	99	99	99	99	99	99	99	99	99	99	99	99	1	19	99	99	99	99	99	99	99	99	99	99	99	99	99	99	99	99	99	99
B09	350103	05/12/2011	6	19	1	1	7	99	99	99	99	99	99	1	99	99	99	99	99	99	99	99	99	99	99	99	99	99	99	1	1	10	99	99	99	99	99	99	99	99	99	99	99	99	99	99	99	99	99
B09	350104	05/15/2011	20	56	1	1	7	99	99	99	99	99	99	1	99	99	99	99	99	99	99	99	99	99	99	99	99	99	99	1	7	99	99	99	99	99	99	1	99	99	99	99	99	99	99	99	99	99	99
B09	350105	05/15/2011	17	4	1	1	7	99	99	99	99	99	99	1	99	99	99	99	99	99	99	99	99	99	99	99	99	99	99	1	7	99	99	99	99	99	99	2	99	99	99	99	99	99	99	99	99	99	99
B09	350107	06/03/2011	20	27	2	1	8	99	99	99	99	99	99	99	26	99	99	99	99	99	99	99	99	99	99	99	99	99	99	1	7	99	99	99	99	99	99	1	99	99	99	99	99	99	99	99	99	99	99
B09	350115	05/27/2011	21	0	1	1	6	99	99	99	99	99	1	99	99	99	99	99	99	99	99	99	99	99	99	99	99	99	99	1	7	99	99	99	99	99	99	1	99	99	99	99	99	99	99	99	99	99	99
B09	350117	05/05/2011	20	3	2	1	7	99	99	99	99	99	99	1	99	99	99	99	99	99	99	99	99	99	99	99	99	99	99	1	7	99	99	99	99	99	99	9	99	99	99	99	99	99	99	99	99	99	99
B09	350118	05/15/2011	10	49	1	1	7	99	99	99	99	99	99	1	99	99	99	99	99	99	99	99	99	99	99	99	99	99	99	1	7	99	99	99	99	99	99	1	99	99	99	99	99	99	99	99	99	99	99
B09	350120	06/03/2011	10	42	2	1	7	99	99	99	99	99	99	1	99	99	99	99	99	99	99	99	99	99	99	99	99	99	99	1	17	99	99	99	99	99	99	99	99	99	99	99	99	99	99	99	99	12	99
B09	350121	05/09/2011	18	57	1	1	7	99	99	99	99	99	99	1	99	99	99	99	99	99	99	99	99	99	99	99	99	99	99	1	18	99	99	99	99	99	99	99	99	99	99	99	99	99	99	99	99	99	6
B09	350122	05/03/2011	9	35	2	1	7	99	99	99	99	99	99	1	99	99	99	99	99	99	99	99	99	99	99	99	99	99	99	1	7	99	99	99	99	99	99	1	99	99	99	99	99	99	99	99	99	99	99
B09	350123	05/14/2011	7	27	2	1	7	99	99	99	99	99	99	1	99	99	99	99	99	99	99	99	99	99	99	99	99	99	99	1	11	99	99	99	99	99	99	99	99	99	99	3	99	99	99	99	99	99	99
B09	350124	05/03/2011	19	19	1	1	7	99	99	99	99	99	99	1	99	99	99	99	99	99	99	99	99	99	99	99	99	99	99	1	7	99	99	99	99	99	99	1	99	99	99	99	99	99	99	99	99	99	99
B09	350126	05/16/2011	9	26	2	1	7	99	99	99	99	99	99	1	99	99	99	99	99	99	99	99	99	99	99	99	99	99	99	1	14	99	99	99	99	99	99	99	99	99	99	99	99	99	2	99	99	99	99
B09	350304	05/17/2011	20	54	1	1	7	99	99	99	99	99	99	1	99	99	99	99	99	99	99	99	99	99	99	99	99	99	99	1	7	99	99	99	99	99	99	1	99	99	99	99	99	99	99	99	99	99	99
B09	350305	05/24/2011	18	58	2	1	7	99	99	99	99	99	99	1	99	99	99	99	99	99	99	99	99	99	99	99	99	99	99	1	7	99	99	99	99	99	99	1	99	99	99	99	99	99	99	99	99	99	99
B09	350306	05/25/2011	20	33	2	1	7	99	99	99	99	99	99	1	99	99	99	99	99	99	99	99	99	99	99	99	99	99	99	1	7	99	99	99	99	99	99	1	99	99	99	99	99	99	99	99	99	99	99
B09	350309	05/28/2011	16	50	1	1	6	99	99	99	99	99	1	99	99	99	99	99	99	99	99	99	99	99	99	99	99	99	99	1	7	99	99	99	99	99	99	1	99	99	99	99	99	99	99	99	99	99	99
B09	350310	05/23/2011	19	41	1	1	7	99	99	99	99	99	99	1	99	99	99	99	99	99	99	99	99	99	99	99	99	99	99	1	15	99	99	99	99	99	99	99	99	99	99	99	99	99	99	14	99	99	99
B09	350311	05/21/2011	17	51	1	1	7	99	99	99	99	99	99	1	99	99	99	99	99	99	99	99	99	99	99	99	99	99	99	1	7	99	99	99	99	99	99	1	99	99	99	99	99	99	99	99	99	99	99
B09	350312	05/21/2011	14	20	1	1	7	99	99	99	99	99	99	1	99	99	99	99	99	99	99	99	99	99	99	99	99	99	99	1	7	99	99	99	99	99	99	1	99	99	99	99	99	99	99	99	99	99	99
B09	350313	05/30/2011	11	36	1	1	6	99	99	99	99	99	2	99	99	99	99	99	99	99	99	99	99	99	99	99	99	99	99	1	7	99	99	99	99	99	99	1	99	99	99	99	99	99	99	99	99	99	99
B09	350324	05/30/2011	13	39	1	1	2	99	3	99	99	99	99	99	99	99	99	99	99	99	99	99	99	99	99	99	99	99	99	1	7	99	99	99	99	99	99	1	99	99	99	99	99	99	99	99	99	99	99
B09	350326	06/05/2011	18	16	1	1	2	99	3	99	99	99	99	99	99	99	99	99	99	99	99	99	99	99	99	99	99	99	99	1	7	99	99	99	99	99	99	1	99	99	99	99	99	99	99	99	99	99	99
B11	351106	05/27/2011	19	31	1	1	7	99	99	99	99	99	99	2	99	99	99	99	99	99	99	99	99	99	99	99	99	99	99	1	7	99	99	99	99	99	99	2	99	99	99	99	99	99	99	99	99	99	99
B11	351108	05/23/2011	11	3	1	1	7	99	99	99	99	99	99	2	99	99	99	99	99	99	99	99	99	99	99	99	99	99	99	1	5	99	99	99	99	12	99	99	99	99	99	99	99	99	99	99	99	99	99
B11	351110	05/24/2011	19	9	2	1	7	99	99	99	99	99	99	2	99	99	99	99	99	99	99	99	99	99	99	99	99	99	99	1	7	99	99	99	99	99	99	2	99	99	99	99	99	99	99	99	99	99	99
B00	351112	06/02/2011	13	55	1	1	4	99	99	99	6	99	99	99	99	99	99	99	99	99	99	99	99	99	99	99	99	99	99	1	7	99	99	99	99	99	99	2	99	99	99	99	99	99	99	99	99	99	99
B11	351113	05/27/2011	18	41	1	1	7	99	99	99	99	99	99	2	99	99	99	99	99	99	99	99	99	99	99	99	99	99	99	1	7	99	99	99	99	99	99	3	99	99	99	99	99	99	99	99	99	99	99
B11	351116	05/28/2011	19	6	1	1	7	99	99	99	99	99	99	2	99	99	99	99	99	99	99	99	99	99	99	99	99	99	99	1	7	99	99	99	99	99	99	2	99	99	99	99	99	99	99	99	99	99	99
B11	351117	05/13/2011	16	4	1	1	7	99	99	99	99	99	99	2	99	99	99	99	99	99	99	99	99	99	99	99	99	99	99	1	7	99	99	99	99	99	99	3	99	99	99	99	99	99	99	99	99	99	99
B11	351118	06/01/2011	14	18	2	1	7	99	99	99	99	99	99	2	99	99	99	99	99	99	99	99	99	99	99	99	99	99	99	1	7	99	99	99	99	99	99	2	99	99	99	99	99	99	99	99	99	99	99
B11	351303	05/23/2011	19	20	2	1	7	99	99	99	99	99	99	2	99	99	99	99	99	99	99	99	99	99	99	99	99	99	99	1	9	99	99	99	99	99	99	99	99	1	99	99	99	99	99	99	99	99	99
B11	351304	05/11/2011	14	7	2	1	7	99	99	99	99	99	99	2	99	99	99	99	99	99	99	99	99	99	99	99	99	99	99	1	7	99	99	99	99	99	99	2	99	99	99	99	99	99	99	99	99	99	99
B11	351308	05/03/2011	10	13	1	1	7	99	99	99	99	99	99	2	99	99	99	99	99	99	99	99	99	99	99	99	99	99	99	1	7	99	99	99	99	99	99	2	99	99	99	99	99	99	99	99	99	99	99
B11	351309	05/28/2011	20	7	1	1	7	99	99	99	99	99	99	2	99	99	99	99	99	99	99	99	99	99	99	99	99	99	99	1	7	99	99	99	99	99	99	2	99	99	99	99	99	99	99	99	99	99	99
B11	351310	05/06/2011	14	1	2	1	7	99	99	99	99	99	99	2	99	99	99	99	99	99	99	99	99	99	99	99	99	99	99	1	7	99	99	99	99	99	99	2	99	99	99	99	99	99	99	99	99	99	99
B11	351311	05/11/2011	11	22	1	1	7	99	99	99	99	99	99	2	99	99	99	99	99	99	99	99	99	99	99	99	99	99	99	1	7	99	99	99	99	99	99	2	99	99	99	99	99	99	99	99	99	99	99
B11	351312	05/13/2011	10	30	1	1	7	99	99	99	99	99	99	2	99	99	99	99	99	99	99	99	99	99	99	99	99	99	99	1	7	99	99	99	99	99	99	1	99	99	99	99	99	99	99	99	99	99	99
B11	351313	05/13/2011	9	19	1	1	7	99	99	99	99	99	99	2	99	99	99	99	99	99	99	99	99	99	99	99	99	99	99	1	7	99	99	99	99	99	99	3	99	99	99	99	99	99	99	99	99	99	99
B11	351314	05/06/2011	10	18	2	1	7	99	99	99	99	99	99	2	99	99	99	99	99	99	99	99	99	99	99	99	99	99	99	1	7	99	99	99	99	99	99	2	99	99	99	99	99	99	99	99	99	99	99
B11	351315	05/25/2011	11	20	2	1	7	99	99	99	99	99	99	2	99	99	99	99	99	99	99	99	99	99	99	99	99	99	99	1	7	99	99	99	99	99	99	2	99	99	99	99	99	99	99	99	99	99	99
B11	351316	05/23/2011	20	51	1	1	7	99	99	99	99	99	99	2	99	99	99	99	99	99	99	99	99	99	99	99	99	99	99	1	7	99	99	99	99	99	99	4	99	99	99	99	99	99	99	99	99	99	99
B11	351318	05/14/2011	14	2	1	1	6	99	99	99	99	99	1	99	99	99	99	99	99	99	99	99	99	99	99	99	99	99	99	1	2	99	8	99	99	99	99	99	99	99	99	99	99	99	99	99	99	99	99
B10	364103	05/07/2011	13	49	1	1	7	99	99	99	99	99	99	13	99	99	99	99	99	99	99	99	99	99	99	99	99	99	99	1	7	99	99	99	99	99	99	13	99	99	99	99	99	99	99	99	99	99	99
B10	364105	05/04/2011	12	6	1	1	7	99	99	99	99	99	99	13	99	99	99	99	99	99	99	99	99	99	99	99	99	99	99	1	7	99	99	99	99	99	99	13	99	99	99	99	99	99	99	99	99	99	99
B10	364106	05/09/2011	10	0	1	1	7	99	99	99	99	99	99	13	99	99	99	99	99	99	99	99	99	99	99	99	99	99	99	1	7	99	99	99	99	99	99	8	99	99	99	99	99	99	99	99	99	99	99
B10	364108	05/10/2011	9	1	1	1	7	99	99	99	99	99	99	13	99	99	99	99	99	99	99	99	99	99	99	99	99	99	99	1	7	99	99	99	99	99	99	13	99	99	99	99	99	99	99	99	99	99	99
B10	364109	05/02/2011	11	41	1	1	7	99	99	99	99	99	99	13	99	99	99	99	99	99	99	99	99	99	99	99	99	99	99	1	7	99	99	99	99	99	99	13	99	99	99	99	99	99	99	99	99	99	99
B10	364110	05/21/2011	11	1	2	1	7	99	99	99	99	99	99	13	99	99	99	99	99	99	99	99	99	99	99	99	99	99	99	1	7	99	99	99	99	99	99	13	99	99	99	99	99	99	99	99	99	99	99
B10	364111	06/05/2011	15	32	2	1	6	99	99	99	99	99	1	99	99	99	99	99	99	99	99	99	99	99	99	99	99	99	99	1	4	99	99	99	13	99	99	99	99	99	99	99	99	99	99	99	99	99	99
B10	364302	05/09/2011	13	45	2	1	7	99	99	99	99	99	99	13	99	99	99	99	99	99	99	99	99	99	99	99	99	99	99	1	7	99	99	99	99	99	99	13	99	99	99	99	99	99	99	99	99	99	99
B10	364303	05/05/2011	18	50	1	1	7	99	99	99	99	99	99	13	99	99	99	99	99	99	99	99	99	99	99	99	99	99	99	1	7	99	99	99	99	99	99	15	99	99	99	99	99	99	99	99	99	99	99
B10	364310	05/15/2011	8	55	1	1	7	99	99	99	99	99	99	13	99	99	99	99	99	99	99	99	99	99	99	99	99	99	99	1	7	99	99	99	99	99	99	13	99	99	99	99	99	99	99	99	99	99	99
B10	364311	05/09/2011	18	44	1	1	7	99	99	99	99	99	99	13	99	99	99	99	99	99	99	99	99	99	99	99	99	99	99	1	7	99	99	99	99	99	99	9	99	99	99	99	99	99	99	99	99	99	99
B10	364312	05/07/2011	19	19	1	1	7	99	99	99	99	99	99	13	99	99	99	99	99	99	99	99	99	99	99	99	99	99	99	1	7	99	99	99	99	99	99	13	99	99	99	99	99	99	99	99	99	99	99
B12	403102	05/03/2011	19	54	1	1	8	99	99	99	99	99	99	99	24	99	99	99	99	99	99	99	99	99	99	99	99	99	99	1	8	99	99	99	99	99	99	99	29	99	99	99	99	99	99	99	99	99	99
B12	403103	05/11/2011	18	6	2	1	8	99	99	99	99	99	99	99	24	99	99	99	99	99	99	99	99	99	99	99	99	99	99	1	8	99	99	99	99	99	99	99	24	99	99	99	99	99	99	99	99	99	99
B12	403107	05/15/2011	19	1	2	1	8	99	99	99	99	99	99	99	24	99	99	99	99	99	99	99	99	99	99	99	99	99	99	1	8	99	99	99	99	99	99	99	24	99	99	99	99	99	99	99	99	99	99
B12	403109	05/15/2011	12	1	2	1	8	99	99	99	99	99	99	99	24	99	99	99	99	99	99	99	99	99	99	99	99	99	99	1	8	99	99	99	99	99	99	99	4	99	99	99	99	99	99	99	99	99	99
B12	403110	06/12/2011	12	8	2	1	8	99	99	99	99	99	99	99	24	99	99	99	99	99	99	99	99	99	99	99	99	99	99	1	8	99	99	99	99	99	99	99	24	99	99	99	99	99	99	99	99	99	99
B12	403115	05/15/2011	16	42	1	1	8	99	99	99	99	99	99	99	24	99	99	99	99	99	99	99	99	99	99	99	99	99	99	1	8	99	99	99	99	99	99	99	24	99	99	99	99	99	99	99	99	99	99
B12	403116	05/16/2011	18	52	2	1	10	99	99	99	99	99	99	99	99	99	2	99	99	99	99	99	99	99	99	99	99	99	99	1	8	99	99	99	99	99	99	99	24	99	99	99	99	99	99	99	99	99	99
B12	403123	05/07/2011	21	21	1	1	6	99	99	99	99	99	1	99	99	99	99	99	99	99	99	99	99	99	99	99	99	99	99	1	8	99	99	99	99	99	99	99	24	99	99	99	99	99	99	99	99	99	99
B12	403125	05/15/2011	18	3	2	1	8	99	99	99	99	99	99	99	24	99	99	99	99	99	99	99	99	99	99	99	99	99	99	1	8	99	99	99	99	99	99	99	24	99	99	99	99	99	99	99	99	99	99
B12	403129	05/04/2011	20	15	1	1	8	99	99	99	99	99	99	99	24	99	99	99	99	99	99	99	99	99	99	99	99	99	99	1	8	99	99	99	99	99	99	99	98	99	99	99	99	99	99	99	99	99	99
B12	403130	05/15/2011	15	2	2	1	8	99	99	99	99	99	99	99	24	99	99	99	99	99	99	99	99	99	99	99	99	99	99	1	10	99	99	99	99	99	99	99	99	99	2	99	99	99	99	99	99	99	99
B12	403133	05/22/2011	12	43	2	1	8	99	99	99	99	99	99	99	24	99	99	99	99	99	99	99	99	99	99	99	99	99	99	1	2	99	26	99	99	99	99	99	99	99	99	99	99	99	99	99	99	99	99
B12	403305	05/21/2011	17	1	2	1	8	99	99	99	99	99	99	99	24	99	99	99	99	99	99	99	99	99	99	99	99	99	99	1	8	99	99	99	99	99	99	99	23	99	99	99	99	99	99	99	99	99	99
B12	403307	05/21/2011	21	1	2	1	7	99	99	99	99	99	99	9	99	99	99	99	99	99	99	99	99	99	99	99	99	99	99	1	8	99	99	99	99	99	99	99	24	99	99	99	99	99	99	99	99	99	99
B12	403309	06/12/2011	11	3	2	1	8	99	99	99	99	99	99	99	24	99	99	99	99	99	99	99	99	99	99	99	99	99	99	1	8	99	99	99	99	99	99	99	6	99	99	99	99	99	99	99	99	99	99
B09	403310	05/28/2011	13	57	2	1	5	99	99	99	99	1	99	99	99	99	99	99	99	99	99	99	99	99	99	99	99	99	99	1	15	99	99	99	99	99	99	99	99	99	99	99	99	99	99	4	99	99	99
B12	403311	06/06/2011	9	46	2	1	8	99	99	99	99	99	99	99	24	99	99	99	99	99	99	99	99	99	99	99	99	99	99	1	8	99	99	99	99	99	99	99	24	99	99	99	99	99	99	99	99	99	99
B12	403313	06/07/2011	11	36	1	1	8	99	99	99	99	99	99	99	25	99	99	99	99	99	99	99	99	99	99	99	99	99	99	1	15	99	99	99	99	99	99	99	99	99	99	99	99	99	99	30	99	99	99
B12	403319	06/06/2011	10	57	1	1	8	99	99	99	99	99	99	99	24	99	99	99	99	99	99	99	99	99	99	99	99	99	99	1	1	5	99	99	99	99	99	99	99	99	99	99	99	99	99	99	99	99	99
B12	403321	05/21/2011	15	40	1	1	8	99	99	99	99	99	99	99	24	99	99	99	99	99	99	99	99	99	99	99	99	99	99	1	8	99	99	99	99	99	99	99	24	99	99	99	99	99	99	99	99	99	99
B12	403322	05/21/2011	14	2	1	1	8	99	99	99	99	99	99	99	24	99	99	99	99	99	99	99	99	99	99	99	99	99	99	1	8	99	99	99	99	99	99	99	24	99	99	99	99	99	99	99	99	99	99
B12	403323	06/05/2011	16	35	1	1	8	99	99	99	99	99	99	99	24	99	99	99	99	99	99	99	99	99	99	99	99	99	99	1	8	99	99	99	99	99	99	99	24	99	99	99	99	99	99	99	99	99	99
B12	403324	06/04/2011	12	30	2	1	15	99	99	99	99	99	99	99	99	99	99	99	99	99	99	35	99	99	99	99	99	99	99	1	8	99	99	99	99	99	99	99	27	99	99	99	99	99	99	99	99	99	99
B12	403327	06/07/2011	8	26	1	1	8	99	99	99	99	99	99	99	24	99	99	99	99	99	99	99	99	99	99	99	99	99	99	1	8	99	99	99	99	99	99	99	23	99	99	99	99	99	99	99	99	99	99
B12	403333	06/07/2011	10	8	2	1	8	99	99	99	99	99	99	99	24	99	99	99	99	99	99	99	99	99	99	99	99	99	99	1	14	99	99	99	99	99	99	99	99	99	99	99	99	99	2	99	99	99	99
B13	406102	05/14/2011	15	47	2	1	8	99	99	99	99	99	99	99	27	99	99	99	99	99	99	99	99	99	99	99	99	99	99	1	8	99	99	99	99	99	99	99	27	99	99	99	99	99	99	99	99	99	99
B13	406104	05/11/2011	19	55	1	1	8	99	99	99	99	99	99	99	27	99	99	99	99	99	99	99	99	99	99	99	99	99	99	1	8	99	99	99	99	99	99	99	27	99	99	99	99	99	99	99	99	99	99
B13	406105	05/13/2011	20	30	2	1	8	99	99	99	99	99	99	99	27	99	99	99	99	99	99	99	99	99	99	99	99	99	99	1	8	99	99	99	99	99	99	99	27	99	99	99	99	99	99	99	99	99	99
B13	406108	05/13/2011	17	50	2	1	8	99	99	99	99	99	99	99	27	99	99	99	99	99	99	99	99	99	99	99	99	99	99	1	10	99	99	99	99	99	99	99	99	99	6	99	99	99	99	99	99	99	99
B13	406110	05/15/2011	13	50	2	1	8	99	99	99	99	99	99	99	27	99	99	99	99	99	99	99	99	99	99	99	99	99	99	1	8	99	99	99	99	99	99	99	25	99	99	99	99	99	99	99	99	99	99
B13	406113	06/15/2011	10	50	1	1	8	99	99	99	99	99	99	99	27	99	99	99	99	99	99	99	99	99	99	99	99	99	99	1	8	99	99	99	99	99	99	99	27	99	99	99	99	99	99	99	99	99	99
B13	406115	06/01/2011	8	18	2	1	8	99	99	99	99	99	99	99	27	99	99	99	99	99	99	99	99	99	99	99	99	99	99	1	8	99	99	99	99	99	99	99	8	99	99	99	99	99	99	99	99	99	99
B13	406116	05/24/2011	19	20	2	1	8	99	99	99	99	99	99	99	27	99	99	99	99	99	99	99	99	99	99	99	99	99	99	1	9	99	99	99	99	99	99	99	99	9	99	99	99	99	99	99	99	99	99
B13	406117	06/19/2011	16	5	2	1	8	99	99	99	99	99	99	99	27	99	99	99	99	99	99	99	99	99	99	99	99	99	99	1	10	99	99	99	99	99	99	99	99	99	10	99	99	99	99	99	99	99	99
B13	406119	05/14/2011	16	45	1	1	8	99	99	99	99	99	99	99	27	99	99	99	99	99	99	99	99	99	99	99	99	99	99	1	8	99	99	99	99	99	99	99	5	99	99	99	99	99	99	99	99	99	99
B13	406120	05/12/2011	19	15	2	1	8	99	99	99	99	99	99	99	27	99	99	99	99	99	99	99	99	99	99	99	99	99	99	1	11	99	99	99	99	99	99	99	99	99	99	6	99	99	99	99	99	99	99
B13	406121	05/15/2011	16	50	1	1	8	99	99	99	99	99	99	99	27	99	99	99	99	99	99	99	99	99	99	99	99	99	99	1	1	7	99	99	99	99	99	99	99	99	99	99	99	99	99	99	99	99	99
B13	406122	06/11/2011	20	16	1	1	8	99	99	99	99	99	99	99	27	99	99	99	99	99	99	99	99	99	99	99	99	99	99	1	13	99	99	99	99	99	99	99	99	99	99	99	99	2	99	99	99	99	99
B13	406123	05/15/2011	10	10	1	1	8	99	99	99	99	99	99	99	27	99	99	99	99	99	99	99	99	99	99	99	99	99	99	1	10	99	99	99	99	99	99	99	99	99	4	99	99	99	99	99	99	99	99
B13	406125	05/12/2011	18	5	1	1	8	99	99	99	99	99	99	99	27	99	99	99	99	99	99	99	99	99	99	99	99	99	99	1	8	99	99	99	99	99	99	99	27	99	99	99	99	99	99	99	99	99	99
B13	406127	05/23/2011	16	45	2	1	8	99	99	99	99	99	99	99	16	99	99	99	99	99	99	99	99	99	99	99	99	99	99	1	8	99	99	99	99	99	99	99	27	99	99	99	99	99	99	99	99	99	99
B13	406130	05/14/2011	17	33	2	1	8	99	99	99	99	99	99	99	27	99	99	99	99	99	99	99	99	99	99	99	99	99	99	1	2	99	11	99	99	99	99	99	99	99	99	99	99	99	99	99	99	99	99
B13	406301	05/09/2011	19	46	1	1	8	99	99	99	99	99	99	99	27	99	99	99	99	99	99	99	99	99	99	99	99	99	99	1	11	99	99	99	99	99	99	99	99	99	99	1	99	99	99	99	99	99	99
B13	406302	05/06/2011	19	25	2	1	8	99	99	99	99	99	99	99	27	99	99	99	99	99	99	99	99	99	99	99	99	99	99	1	6	99	99	99	99	99	2	99	99	99	99	99	99	99	99	99	99	99	99
B13	406305	05/04/2011	17	33	2	1	8	99	99	99	99	99	99	99	27	99	99	99	99	99	99	99	99	99	99	99	99	99	99	1	8	99	99	99	99	99	99	99	27	99	99	99	99	99	99	99	99	99	99
B13	406306	06/07/2011	20	5	2	1	8	99	99	99	99	99	99	99	27	99	99	99	99	99	99	99	99	99	99	99	99	99	99	1	7	99	99	99	99	99	99	8	99	99	99	99	99	99	99	99	99	99	99
B13	406310	05/15/2011	19	0	2	1	8	99	99	99	99	99	99	99	27	99	99	99	99	99	99	99	99	99	99	99	99	99	99	4	99	99	99	99	99	99	99	99	99	99	99	99	99	99	99	99	99	99	99
B13	406312	05/11/2011	17	35	2	1	8	99	99	99	99	99	99	99	27	99	99	99	99	99	99	99	99	99	99	99	99	99	99	1	9	99	99	99	99	99	99	99	99	22	99	99	99	99	99	99	99	99	99
B13	406317	05/11/2011	18	40	2	1	8	99	99	99	99	99	99	99	27	99	99	99	99	99	99	99	99	99	99	99	99	99	99	1	8	99	99	99	99	99	99	99	25	99	99	99	99	99	99	99	99	99	99
B13	406318	05/15/2011	20	0	1	1	8	99	99	99	99	99	99	99	27	99	99	99	99	99	99	99	99	99	99	99	99	99	99	1	8	99	99	99	99	99	99	99	27	99	99	99	99	99	99	99	99	99	99
B13	406320	05/15/2011	15	0	2	1	8	99	99	99	99	99	99	99	27	99	99	99	99	99	99	99	99	99	99	99	99	99	99	1	13	99	99	99	99	99	99	99	99	99	99	99	99	1	99	99	99	99	99
B13	406322	05/14/2011	14	30	2	1	8	99	99	99	99	99	99	99	27	99	99	99	99	99	99	99	99	99	99	99	99	99	99	1	8	99	99	99	99	99	99	99	27	99	99	99	99	99	99	99	99	99	99
B13	406324	05/08/2011	11	40	1	1	8	99	99	99	99	99	99	99	27	99	99	99	99	99	99	99	99	99	99	99	99	99	99	1	8	99	99	99	99	99	99	99	27	99	99	99	99	99	99	99	99	99	99
B13	406325	05/24/2011	17	15	2	1	8	99	99	99	99	99	99	99	27	99	99	99	99	99	99	99	99	99	99	99	99	99	99	1	8	99	99	99	99	99	99	99	27	99	99	99	99	99	99	99	99	99	99
B13	406327	05/09/2011	18	50	2	1	8	99	99	99	99	99	99	99	27	99	99	99	99	99	99	99	99	99	99	99	99	99	99	1	7	99	99	99	99	99	99	18	99	99	99	99	99	99	99	99	99	99	99
C01	412104	05/29/2011	10	4	1	1	8	99	99	99	99	99	99	99	2	99	99	99	99	99	99	99	99	99	99	99	99	99	99	1	8	99	99	99	99	99	99	99	22	99	99	99	99	99	99	99	99	99	99
C01	412105	05/03/2011	19	47	1	1	8	99	99	99	99	99	99	99	2	99	99	99	99	99	99	99	99	99	99	99	99	99	99	1	11	99	99	99	99	99	99	99	99	99	99	6	99	99	99	99	99	99	99
C01	412106	05/09/2011	19	43	2	1	8	99	99	99	99	99	99	99	2	99	99	99	99	99	99	99	99	99	99	99	99	99	99	1	15	99	99	99	99	99	99	99	99	99	99	99	99	99	99	7	99	99	99
C01	412108	05/28/2011	9	12	2	1	8	99	99	99	99	99	99	99	2	99	99	99	99	99	99	99	99	99	99	99	99	99	99	1	8	99	99	99	99	99	99	99	2	99	99	99	99	99	99	99	99	99	99
C01	412113	05/20/2011	19	40	2	1	8	99	99	99	99	99	99	99	2	99	99	99	99	99	99	99	99	99	99	99	99	99	99	1	8	99	99	99	99	99	99	99	24	99	99	99	99	99	99	99	99	99	99
C01	412115	05/18/2011	10	16	2	1	8	99	99	99	99	99	99	99	2	99	99	99	99	99	99	99	99	99	99	99	99	99	99	1	8	99	99	99	99	99	99	99	2	99	99	99	99	99	99	99	99	99	99
C01	412117	05/28/2011	11	16	2	1	8	99	99	99	99	99	99	99	2	99	99	99	99	99	99	99	99	99	99	99	99	99	99	1	8	99	99	99	99	99	99	99	29	99	99	99	99	99	99	99	99	99	99
C01	412118	05/14/2011	11	7	2	1	8	99	99	99	99	99	99	99	2	99	99	99	99	99	99	99	99	99	99	99	99	99	99	1	8	99	99	99	99	99	99	99	2	99	99	99	99	99	99	99	99	99	99
C01	412120	05/14/2011	15	15	1	1	8	99	99	99	99	99	99	99	2	99	99	99	99	99	99	99	99	99	99	99	99	99	99	1	8	99	99	99	99	99	99	99	4	99	99	99	99	99	99	99	99	99	99
C01	412121	05/11/2011	11	5	1	1	8	99	99	99	99	99	99	99	2	99	99	99	99	99	99	99	99	99	99	99	99	99	99	1	8	99	99	99	99	99	99	99	2	99	99	99	99	99	99	99	99	99	99
C01	412122	05/02/2011	19	46	2	1	8	99	99	99	99	99	99	99	2	99	99	99	99	99	99	99	99	99	99	99	99	99	99	1	10	99	99	99	99	99	99	99	99	99	1	99	99	99	99	99	99	99	99
C01	412125	05/14/2011	16	56	1	1	8	99	99	99	99	99	99	99	2	99	99	99	99	99	99	99	99	99	99	99	99	99	99	1	8	99	99	99	99	99	99	99	1	99	99	99	99	99	99	99	99	99	99
C01	412128	06/05/2011	11	0	1	1	8	99	99	99	99	99	99	99	2	99	99	99	99	99	99	99	99	99	99	99	99	99	99	1	8	99	99	99	99	99	99	99	3	99	99	99	99	99	99	99	99	99	99
C01	412130	06/08/2011	10	1	2	1	8	99	99	99	99	99	99	99	2	99	99	99	99	99	99	99	99	99	99	99	99	99	99	1	8	99	99	99	99	99	99	99	26	99	99	99	99	99	99	99	99	99	99
C01	412132	06/08/2011	19	46	2	1	8	99	99	99	99	99	99	99	2	99	99	99	99	99	99	99	99	99	99	99	99	99	99	1	8	99	99	99	99	99	99	99	28	99	99	99	99	99	99	99	99	99	99
C01	412301	06/05/2011	18	49	2	1	8	99	99	99	99	99	99	99	2	99	99	99	99	99	99	99	99	99	99	99	99	99	99	1	1	6	99	99	99	99	99	99	99	99	99	99	99	99	99	99	99	99	99
C01	412302	06/15/2011	20	24	1	1	8	99	99	99	99	99	99	99	2	99	99	99	99	99	99	99	99	99	99	99	99	99	99	1	8	99	99	99	99	99	99	99	2	99	99	99	99	99	99	99	99	99	99
C01	412304	05/07/2011	16	51	2	1	8	99	99	99	99	99	99	99	2	99	99	99	99	99	99	99	99	99	99	99	99	99	99	1	8	99	99	99	99	99	99	99	2	99	99	99	99	99	99	99	99	99	99
C01	412307	05/28/2011	18	38	2	1	8	99	99	99	99	99	99	99	2	99	99	99	99	99	99	99	99	99	99	99	99	99	99	1	12	99	99	99	99	99	99	99	99	99	99	99	2	99	99	99	99	99	99
C01	412309	05/28/2011	17	13	2	1	8	99	99	99	99	99	99	99	2	99	99	99	99	99	99	99	99	99	99	99	99	99	99	1	12	99	99	99	99	99	99	99	99	99	99	99	14	99	99	99	99	99	99
C01	412312	06/02/2011	12	58	1	1	8	99	99	99	99	99	99	99	22	99	99	99	99	99	99	99	99	99	99	99	99	99	99	1	8	99	99	99	99	99	99	99	2	99	99	99	99	99	99	99	99	99	99
C01	412314	06/04/2011	16	0	1	1	8	99	99	99	99	99	99	99	23	99	99	99	99	99	99	99	99	99	99	99	99	99	99	1	8	99	99	99	99	99	99	99	23	99	99	99	99	99	99	99	99	99	99
C01	412315	05/27/2011	18	22	1	1	8	99	99	99	99	99	99	99	2	99	99	99	99	99	99	99	99	99	99	99	99	99	99	1	8	99	99	99	99	99	99	99	2	99	99	99	99	99	99	99	99	99	99
C01	412318	06/04/2011	14	28	2	1	8	99	99	99	99	99	99	99	2	99	99	99	99	99	99	99	99	99	99	99	99	99	99	1	8	99	99	99	99	99	99	99	3	99	99	99	99	99	99	99	99	99	99
C01	412319	05/28/2011	13	50	1	1	8	99	99	99	99	99	99	99	2	99	99	99	99	99	99	99	99	99	99	99	99	99	99	1	8	99	99	99	99	99	99	99	12	99	99	99	99	99	99	99	99	99	99
C01	412321	05/15/2011	10	40	1	1	8	99	99	99	99	99	99	99	2	99	99	99	99	99	99	99	99	99	99	99	99	99	99	1	8	99	99	99	99	99	99	99	26	99	99	99	99	99	99	99	99	99	99
C01	412322	05/22/2011	20	16	2	1	8	99	99	99	99	99	99	99	2	99	99	99	99	99	99	99	99	99	99	99	99	99	99	2	99	99	99	99	99	99	99	99	99	99	99	99	99	99	99	99	99	99	99
C01	412325	05/08/2011	14	5	1	1	8	99	99	99	99	99	99	99	2	99	99	99	99	99	99	99	99	99	99	99	99	99	99	1	8	99	99	99	99	99	99	99	2	99	99	99	99	99	99	99	99	99	99
C01	412329	05/21/2011	20	12	1	1	8	99	99	99	99	99	99	99	2	99	99	99	99	99	99	99	99	99	99	99	99	99	99	1	8	99	99	99	99	99	99	99	2	99	99	99	99	99	99	99	99	99	99
C01	412332	05/27/2011	19	29	2	1	8	99	99	99	99	99	99	99	2	99	99	99	99	99	99	99	99	99	99	99	99	99	99	1	10	99	99	99	99	99	99	99	99	99	2	99	99	99	99	99	99	99	99
C01	412333	05/08/2011	15	7	2	1	8	99	99	99	99	99	99	99	2	99	99	99	99	99	99	99	99	99	99	99	99	99	99	1	8	99	99	99	99	99	99	99	2	99	99	99	99	99	99	99	99	99	99
C04	413101	05/24/2011	13	22	1	1	8	99	99	99	99	99	99	99	28	99	99	99	99	99	99	99	99	99	99	99	99	99	99	1	8	99	99	99	99	99	99	99	3	99	99	99	99	99	99	99	99	99	99
C04	413102	05/24/2011	19	2	1	1	8	99	99	99	99	99	99	99	3	99	99	99	99	99	99	99	99	99	99	99	99	99	99	1	8	99	99	99	99	99	99	99	2	99	99	99	99	99	99	99	99	99	99
C04	413103	05/22/2011	14	54	2	1	8	99	99	99	99	99	99	99	3	99	99	99	99	99	99	99	99	99	99	99	99	99	99	1	11	99	99	99	99	99	99	99	99	99	99	19	99	99	99	99	99	99	99
C04	413105	06/04/2011	9	6	2	1	8	99	99	99	99	99	99	99	3	99	99	99	99	99	99	99	99	99	99	99	99	99	99	1	8	99	99	99	99	99	99	99	3	99	99	99	99	99	99	99	99	99	99
C04	413107	05/18/2011	20	25	1	1	8	99	99	99	99	99	99	99	3	99	99	99	99	99	99	99	99	99	99	99	99	99	99	1	8	99	99	99	99	99	99	99	3	99	99	99	99	99	99	99	99	99	99
A12	413109	05/24/2011	20	29	2	1	2	99	27	99	99	99	99	99	99	99	99	99	99	99	99	99	99	99	99	99	99	99	99	1	8	99	99	99	99	99	99	99	3	99	99	99	99	99	99	99	99	99	99
C04	413110	05/22/2011	19	49	2	1	6	99	99	99	99	99	97	99	99	99	99	99	99	99	99	99	99	99	99	99	99	99	99	1	8	99	99	99	99	99	99	99	3	99	99	99	99	99	99	99	99	99	99
C04	413112	05/05/2011	15	2	1	1	8	99	99	99	99	99	99	99	3	99	99	99	99	99	99	99	99	99	99	99	99	99	99	1	10	99	99	99	99	99	99	99	99	99	11	99	99	99	99	99	99	99	99
C04	413113	05/02/2011	17	38	1	1	8	99	99	99	99	99	99	99	3	99	99	99	99	99	99	99	99	99	99	99	99	99	99	1	8	99	99	99	99	99	99	99	3	99	99	99	99	99	99	99	99	99	99
C04	413114	06/06/2011	19	3	1	1	8	99	99	99	99	99	99	99	3	99	99	99	99	99	99	99	99	99	99	99	99	99	99	1	8	99	99	99	99	99	99	99	3	99	99	99	99	99	99	99	99	99	99
C04	413118	06/04/2011	11	1	1	1	8	99	99	99	99	99	99	99	3	99	99	99	99	99	99	99	99	99	99	99	99	99	99	1	8	99	99	99	99	99	99	99	3	99	99	99	99	99	99	99	99	99	99
C04	413125	06/14/2011	14	6	1	1	8	99	99	99	99	99	99	99	28	99	99	99	99	99	99	99	99	99	99	99	99	99	99	1	8	99	99	99	99	99	99	99	3	99	99	99	99	99	99	99	99	99	99
C04	413126	05/11/2011	19	29	1	1	8	99	99	99	99	99	99	99	3	99	99	99	99	99	99	99	99	99	99	99	99	99	99	1	8	99	99	99	99	99	99	99	3	99	99	99	99	99	99	99	99	99	99
C04	413302	06/19/2011	10	29	1	1	8	99	99	99	99	99	99	99	3	99	99	99	99	99	99	99	99	99	99	99	99	99	99	1	8	99	99	99	99	99	99	99	25	99	99	99	99	99	99	99	99	99	99
C04	413303	06/07/2011	14	30	2	1	8	99	99	99	99	99	99	99	3	99	99	99	99	99	99	99	99	99	99	99	99	99	99	1	8	99	99	99	99	99	99	99	3	99	99	99	99	99	99	99	99	99	99
C04	413305	06/02/2011	15	14	2	1	8	99	99	99	99	99	99	99	3	99	99	99	99	99	99	99	99	99	99	99	99	99	99	1	8	99	99	99	99	99	99	99	3	99	99	99	99	99	99	99	99	99	99
C04	413308	06/02/2011	16	51	2	1	8	99	99	99	99	99	99	99	3	99	99	99	99	99	99	99	99	99	99	99	99	99	99	1	8	99	99	99	99	99	99	99	3	99	99	99	99	99	99	99	99	99	99
A01	413309	06/20/2011	15	6	2	1	8	99	99	99	99	99	99	99	3	99	99	99	99	99	99	99	99	99	99	99	99	99	99	1	8	99	99	99	99	99	99	99	3	99	99	99	99	99	99	99	99	99	99
C04	413310	06/02/2011	14	8	1	1	8	99	99	99	99	99	99	99	3	99	99	99	99	99	99	99	99	99	99	99	99	99	99	1	8	99	99	99	99	99	99	99	3	99	99	99	99	99	99	99	99	99	99
C04	413313	05/29/2011	9	58	1	1	8	99	99	99	99	99	99	99	3	99	99	99	99	99	99	99	99	99	99	99	99	99	99	1	8	99	99	99	99	99	99	99	3	99	99	99	99	99	99	99	99	99	99
C04	413315	05/27/2011	19	32	2	1	8	99	99	99	99	99	99	99	3	99	99	99	99	99	99	99	99	99	99	99	99	99	99	1	7	99	99	99	99	99	99	6	99	99	99	99	99	99	99	99	99	99	99
C04	413316	06/06/2011	15	7	1	1	8	99	99	99	99	99	99	99	3	99	99	99	99	99	99	99	99	99	99	99	99	99	99	1	8	99	99	99	99	99	99	99	3	99	99	99	99	99	99	99	99	99	99
C04	413319	05/29/2011	11	1	1	1	8	99	99	99	99	99	99	99	3	99	99	99	99	99	99	99	99	99	99	99	99	99	99	1	8	99	99	99	99	99	99	99	3	99	99	99	99	99	99	99	99	99	99
C04	413320	06/12/2011	14	27	1	1	8	99	99	99	99	99	99	99	3	99	99	99	99	99	99	99	99	99	99	99	99	99	99	1	8	99	99	99	99	99	99	99	3	99	99	99	99	99	99	99	99	99	99
C04	413325	05/27/2011	16	16	1	1	8	99	99	99	99	99	99	99	3	99	99	99	99	99	99	99	99	99	99	99	99	99	99	1	8	99	99	99	99	99	99	99	3	99	99	99	99	99	99	99	99	99	99
C05	421101	05/11/2011	20	42	2	1	8	99	99	99	99	99	99	99	6	99	99	99	99	99	99	99	99	99	99	99	99	99	99	1	7	99	99	99	99	99	99	8	99	99	99	99	99	99	99	99	99	99	99
C05	421102	05/11/2011	19	9	2	1	8	99	99	99	99	99	99	99	6	99	99	99	99	99	99	99	99	99	99	99	99	99	99	1	9	99	99	99	99	99	99	99	99	12	99	99	99	99	99	99	99	99	99
C05	421104	05/15/2011	19	43	2	1	8	99	99	99	99	99	99	99	6	99	99	99	99	99	99	99	99	99	99	99	99	99	99	1	8	99	99	99	99	99	99	99	19	99	99	99	99	99	99	99	99	99	99
C05	421108	05/24/2011	19	36	2	1	8	99	99	99	99	99	99	99	25	99	99	99	99	99	99	99	99	99	99	99	99	99	99	1	8	99	99	99	99	99	99	99	25	99	99	99	99	99	99	99	99	99	99
C05	421111	05/14/2011	18	3	2	1	8	99	99	99	99	99	99	99	6	99	99	99	99	99	99	99	99	99	99	99	99	99	99	1	8	99	99	99	99	99	99	99	6	99	99	99	99	99	99	99	99	99	99
C05	421114	05/02/2011	20	40	2	1	8	99	99	99	99	99	99	99	6	99	99	99	99	99	99	99	99	99	99	99	99	99	99	1	2	99	21	99	99	99	99	99	99	99	99	99	99	99	99	99	99	99	99
C05	421115	06/05/2011	18	8	2	1	1	12	99	99	99	99	99	99	99	99	99	99	99	99	99	99	99	99	99	99	99	99	99	1	8	99	99	99	99	99	99	99	6	99	99	99	99	99	99	99	99	99	99
C05	421116	05/22/2011	17	3	1	1	8	99	99	99	99	99	99	99	6	99	99	99	99	99	99	99	99	99	99	99	99	99	99	1	8	99	99	99	99	99	99	99	6	99	99	99	99	99	99	99	99	99	99
C05	421117	05/21/2011	15	38	2	1	7	99	99	99	99	99	99	6	99	99	99	99	99	99	99	99	99	99	99	99	99	99	99	1	8	99	99	99	99	99	99	99	6	99	99	99	99	99	99	99	99	99	99
C05	421301	05/28/2011	17	53	2	1	8	99	99	99	99	99	99	99	6	99	99	99	99	99	99	99	99	99	99	99	99	99	99	1	8	99	99	99	99	99	99	99	6	99	99	99	99	99	99	99	99	99	99
C05	421302	05/08/2011	16	57	2	1	2	99	27	99	99	99	99	99	99	99	99	99	99	99	99	99	99	99	99	99	99	99	99	1	8	99	99	99	99	99	99	99	6	99	99	99	99	99	99	99	99	99	99
C05	421303	05/15/2011	17	45	2	1	8	99	99	99	99	99	99	99	27	99	99	99	99	99	99	99	99	99	99	99	99	99	99	1	6	99	99	99	99	99	97	99	99	99	99	99	99	99	99	99	99	99	99
C05	421304	05/08/2011	15	5	2	1	8	99	99	99	99	99	99	99	6	99	99	99	99	99	99	99	99	99	99	99	99	99	99	1	8	99	99	99	99	99	99	99	6	99	99	99	99	99	99	99	99	99	99
C05	421307	05/08/2011	19	0	2	1	8	99	99	99	99	99	99	99	6	99	99	99	99	99	99	99	99	99	99	99	99	99	99	1	8	99	99	99	99	99	99	99	19	99	99	99	99	99	99	99	99	99	99
C05	421309	05/18/2011	19	32	2	1	8	99	99	99	99	99	99	99	28	99	99	99	99	99	99	99	99	99	99	99	99	99	99	1	16	99	99	99	99	99	99	99	99	99	99	99	99	99	99	99	1	99	99
C05	421310	05/22/2011	15	24	1	1	8	99	99	99	99	99	99	99	6	99	99	99	99	99	99	99	99	99	99	99	99	99	99	1	8	99	99	99	99	99	99	99	6	99	99	99	99	99	99	99	99	99	99
C05	421312	05/14/2011	19	47	2	1	8	99	99	99	99	99	99	99	6	99	99	99	99	99	99	99	99	99	99	99	99	99	99	1	8	99	99	99	99	99	99	99	5	99	99	99	99	99	99	99	99	99	99
C05	421313	05/07/2011	18	42	2	1	8	99	99	99	99	99	99	99	15	99	99	99	99	99	99	99	99	99	99	99	99	99	99	1	8	99	99	99	99	99	99	99	6	99	99	99	99	99	99	99	99	99	99
C05	421314	05/21/2011	19	41	2	1	8	99	99	99	99	99	99	99	6	99	99	99	99	99	99	99	99	99	99	99	99	99	99	1	7	99	99	99	99	99	99	16	99	99	99	99	99	99	99	99	99	99	99
C05	421315	05/11/2011	16	34	2	1	8	99	99	99	99	99	99	99	6	99	99	99	99	99	99	99	99	99	99	99	99	99	99	1	8	99	99	99	99	99	99	99	6	99	99	99	99	99	99	99	99	99	99
C05	421316	05/15/2011	15	20	1	1	8	99	99	99	99	99	99	99	6	99	99	99	99	99	99	99	99	99	99	99	99	99	99	1	8	99	99	99	99	99	99	99	5	99	99	99	99	99	99	99	99	99	99
C05	421317	05/07/2011	20	4	2	1	8	99	99	99	99	99	99	99	6	99	99	99	99	99	99	99	99	99	99	99	99	99	99	1	8	99	99	99	99	99	99	99	6	99	99	99	99	99	99	99	99	99	99
C03	428101	05/07/2011	17	20	1	1	8	99	99	99	99	99	99	99	12	99	99	99	99	99	99	99	99	99	99	99	99	99	99	1	8	99	99	99	99	99	99	99	12	99	99	99	99	99	99	99	99	99	99
C03	428103	05/17/2011	20	49	2	1	8	99	99	99	99	99	99	99	12	99	99	99	99	99	99	99	99	99	99	99	99	99	99	1	2	99	15	99	99	99	99	99	99	99	99	99	99	99	99	99	99	99	99
C03	428104	05/22/2011	8	54	2	1	8	99	99	99	99	99	99	99	12	99	99	99	99	99	99	99	99	99	99	99	99	99	99	1	8	99	99	99	99	99	99	99	12	99	99	99	99	99	99	99	99	99	99
C03	428111	05/06/2011	18	2	1	1	8	99	99	99	99	99	99	99	12	99	99	99	99	99	99	99	99	99	99	99	99	99	99	1	11	99	99	99	99	99	99	99	99	99	99	1	99	99	99	99	99	99	99
C03	428112	05/03/2011	18	50	2	1	8	99	99	99	99	99	99	99	12	99	99	99	99	99	99	99	99	99	99	99	99	99	99	1	11	99	99	99	99	99	99	99	99	99	99	8	99	99	99	99	99	99	99
C03	428119	05/04/2011	10	44	1	1	8	99	99	99	99	99	99	99	12	99	99	99	99	99	99	99	99	99	99	99	99	99	99	1	8	99	99	99	99	99	99	99	12	99	99	99	99	99	99	99	99	99	99
C03	428124	05/07/2011	13	58	2	1	8	99	99	99	99	99	99	99	12	99	99	99	99	99	99	99	99	99	99	99	99	99	99	1	8	99	99	99	99	99	99	99	17	99	99	99	99	99	99	99	99	99	99
C03	428125	05/03/2011	20	0	2	1	8	99	99	99	99	99	99	99	12	99	99	99	99	99	99	99	99	99	99	99	99	99	99	1	8	99	99	99	99	99	99	99	15	99	99	99	99	99	99	99	99	99	99
C03	428126	05/07/2011	18	7	2	1	8	99	99	99	99	99	99	99	12	99	99	99	99	99	99	99	99	99	99	99	99	99	99	1	8	99	99	99	99	99	99	99	12	99	99	99	99	99	99	99	99	99	99
C03	428127	05/04/2011	11	44	2	1	8	99	99	99	99	99	99	99	12	99	99	99	99	99	99	99	99	99	99	99	99	99	99	1	8	99	99	99	99	99	99	99	12	99	99	99	99	99	99	99	99	99	99
C03	428305	05/29/2011	18	28	2	1	8	99	99	99	99	99	99	99	12	99	99	99	99	99	99	99	99	99	99	99	99	99	99	1	8	99	99	99	99	99	99	99	12	99	99	99	99	99	99	99	99	99	99
C03	428308	05/22/2011	11	1	1	1	8	99	99	99	99	99	99	99	12	99	99	99	99	99	99	99	99	99	99	99	99	99	99	1	8	99	99	99	99	99	99	99	12	99	99	99	99	99	99	99	99	99	99
C03	428309	05/07/2011	16	7	1	1	8	99	99	99	99	99	99	99	12	99	99	99	99	99	99	99	99	99	99	99	99	99	99	1	8	99	99	99	99	99	99	99	12	99	99	99	99	99	99	99	99	99	99
C03	428310	05/29/2011	10	6	1	1	8	99	99	99	99	99	99	99	12	99	99	99	99	99	99	99	99	99	99	99	99	99	99	1	8	99	99	99	99	99	99	99	12	99	99	99	99	99	99	99	99	99	99
C03	428311	05/29/2011	13	0	1	1	8	99	99	99	99	99	99	99	12	99	99	99	99	99	99	99	99	99	99	99	99	99	99	1	8	99	99	99	99	99	99	99	12	99	99	99	99	99	99	99	99	99	99
C03	428313	05/29/2011	13	38	2	1	8	99	99	99	99	99	99	99	12	99	99	99	99	99	99	99	99	99	99	99	99	99	99	1	8	99	99	99	99	99	99	99	11	99	99	99	99	99	99	99	99	99	99
C03	428314	05/17/2011	19	53	1	1	8	99	99	99	99	99	99	99	12	99	99	99	99	99	99	99	99	99	99	99	99	99	99	1	8	99	99	99	99	99	99	99	12	99	99	99	99	99	99	99	99	99	99
C03	428317	05/28/2011	18	23	1	1	8	99	99	99	99	99	99	99	12	99	99	99	99	99	99	99	99	99	99	99	99	99	99	1	8	99	99	99	99	99	99	99	12	99	99	99	99	99	99	99	99	99	99
C03	428318	05/28/2011	19	27	1	1	8	99	99	99	99	99	99	99	12	99	99	99	99	99	99	99	99	99	99	99	99	99	99	1	8	99	99	99	99	99	99	99	12	99	99	99	99	99	99	99	99	99	99
C03	428321	05/29/2011	11	8	1	1	8	99	99	99	99	99	99	99	12	99	99	99	99	99	99	99	99	99	99	99	99	99	99	1	8	99	99	99	99	99	99	99	12	99	99	99	99	99	99	99	99	99	99
A08	428322	05/31/2011	9	22	1	1	1	12	99	99	99	99	99	99	99	99	99	99	99	99	99	99	99	99	99	99	99	99	99	1	8	99	99	99	99	99	99	99	12	99	99	99	99	99	99	99	99	99	99
C03	428324	05/29/2011	14	19	2	1	8	99	99	99	99	99	99	99	12	99	99	99	99	99	99	99	99	99	99	99	99	99	99	1	8	99	99	99	99	99	99	99	28	99	99	99	99	99	99	99	99	99	99
C03	428325	05/26/2011	20	6	2	1	8	99	99	99	99	99	99	99	12	99	99	99	99	99	99	99	99	99	99	99	99	99	99	1	8	99	99	99	99	99	99	99	12	99	99	99	99	99	99	99	99	99	99
C02	432102	05/05/2011	11	4	1	1	8	99	99	99	99	99	99	99	14	99	99	99	99	99	99	99	99	99	99	99	99	99	99	1	8	99	99	99	99	99	99	99	25	99	99	99	99	99	99	99	99	99	99
C02	432105	05/21/2011	16	8	2	1	8	99	99	99	99	99	99	99	14	99	99	99	99	99	99	99	99	99	99	99	99	99	99	1	8	99	99	99	99	99	99	99	28	99	99	99	99	99	99	99	99	99	99
C02	432106	05/08/2011	16	27	1	1	8	99	99	99	99	99	99	99	14	99	99	99	99	99	99	99	99	99	99	99	99	99	99	1	8	99	99	99	99	99	99	99	29	99	99	99	99	99	99	99	99	99	99
C02	432107	05/23/2011	13	54	1	1	8	99	99	99	99	99	99	99	14	99	99	99	99	99	99	99	99	99	99	99	99	99	99	1	8	99	99	99	99	99	99	99	14	99	99	99	99	99	99	99	99	99	99
C02	432109	05/29/2011	19	23	2	1	8	99	99	99	99	99	99	99	14	99	99	99	99	99	99	99	99	99	99	99	99	99	99	1	8	99	99	99	99	99	99	99	29	99	99	99	99	99	99	99	99	99	99
C02	432111	05/04/2011	14	1	2	1	8	99	99	99	99	99	99	99	14	99	99	99	99	99	99	99	99	99	99	99	99	99	99	1	8	99	99	99	99	99	99	99	28	99	99	99	99	99	99	99	99	99	99
C02	432114	05/28/2011	9	9	1	1	8	99	99	99	99	99	99	99	14	99	99	99	99	99	99	99	99	99	99	99	99	99	99	1	8	99	99	99	99	99	99	99	97	99	99	99	99	99	99	99	99	99	99
C02	432116	05/29/2011	11	4	1	1	8	99	99	99	99	99	99	99	14	99	99	99	99	99	99	99	99	99	99	99	99	99	99	1	8	99	99	99	99	99	99	99	26	99	99	99	99	99	99	99	99	99	99
C02	432117	05/11/2011	11	47	2	1	8	99	99	99	99	99	99	99	14	99	99	99	99	99	99	99	99	99	99	99	99	99	99	1	15	99	99	99	99	99	99	99	99	99	99	99	99	99	99	34	99	99	99
C02	432123	05/02/2011	20	49	1	1	8	99	99	99	99	99	99	99	14	99	99	99	99	99	99	99	99	99	99	99	99	99	99	1	9	99	99	99	99	99	99	99	99	25	99	99	99	99	99	99	99	99	99
C02	432126	05/15/2011	12	58	1	2	99	99	99	99	99	99	99	99	99	99	99	99	99	99	99	99	99	99	99	99	99	99	99	1	8	99	99	99	99	99	99	99	14	99	99	99	99	99	99	99	99	99	99
C02	432303	05/19/2011	20	33	2	1	8	99	99	99	99	99	99	99	14	99	99	99	99	99	99	99	99	99	99	99	99	99	99	1	8	99	99	99	99	99	99	99	14	99	99	99	99	99	99	99	99	99	99
C02	432305	05/19/2011	19	50	1	1	8	99	99	99	99	99	99	99	14	99	99	99	99	99	99	99	99	99	99	99	99	99	99	1	8	99	99	99	99	99	99	99	14	99	99	99	99	99	99	99	99	99	99
C02	432306	05/27/2011	20	43	1	1	8	99	99	99	99	99	99	99	14	99	99	99	99	99	99	99	99	99	99	99	99	99	99	1	8	99	99	99	99	99	99	99	14	99	99	99	99	99	99	99	99	99	99
C02	432309	05/15/2011	17	4	1	1	8	99	99	99	99	99	99	99	14	99	99	99	99	99	99	99	99	99	99	99	99	99	99	1	8	99	99	99	99	99	99	99	14	99	99	99	99	99	99	99	99	99	99
C02	432312	05/08/2011	18	10	1	1	8	99	99	99	99	99	99	99	14	99	99	99	99	99	99	99	99	99	99	99	99	99	99	1	8	99	99	99	99	99	99	99	14	99	99	99	99	99	99	99	99	99	99
C02	432315	05/15/2011	10	12	2	1	8	99	99	99	99	99	99	99	14	99	99	99	99	99	99	99	99	99	99	99	99	99	99	1	7	99	99	99	99	99	99	8	99	99	99	99	99	99	99	99	99	99	99
C02	432316	05/07/2011	17	8	2	1	8	99	99	99	99	99	99	99	14	99	99	99	99	99	99	99	99	99	99	99	99	99	99	1	11	99	99	99	99	99	99	99	99	99	99	2	99	99	99	99	99	99	99
C02	432319	05/15/2011	15	50	1	1	8	99	99	99	99	99	99	99	14	99	99	99	99	99	99	99	99	99	99	99	99	99	99	1	8	99	99	99	99	99	99	99	14	99	99	99	99	99	99	99	99	99	99
C02	432320	05/27/2011	21	38	1	1	8	99	99	99	99	99	99	99	14	99	99	99	99	99	99	99	99	99	99	99	99	99	99	1	8	99	99	99	99	99	99	99	14	99	99	99	99	99	99	99	99	99	99
C02	432322	06/12/2011	11	19	1	1	8	99	99	99	99	99	99	99	14	99	99	99	99	99	99	99	99	99	99	99	99	99	99	1	8	99	99	99	99	99	99	99	14	99	99	99	99	99	99	99	99	99	99
C02	432323	05/27/2011	14	58	2	1	8	99	99	99	99	99	99	99	14	99	99	99	99	99	99	99	99	99	99	99	99	99	99	1	8	99	99	99	99	99	99	99	4	99	99	99	99	99	99	99	99	99	99
B04	432326	05/19/2011	18	42	2	1	2	99	17	99	99	99	99	99	99	99	99	99	99	99	99	99	99	99	99	99	99	99	99	1	8	99	99	99	99	99	99	99	14	99	99	99	99	99	99	99	99	99	99
C08	500112	06/01/2011	17	30	2	1	9	99	99	99	99	99	99	99	99	1	99	99	99	99	99	99	99	99	99	99	99	99	99	1	15	99	99	99	99	99	99	99	99	99	99	99	99	99	99	18	99	99	99
C08	500114	06/08/2011	14	59	2	1	9	99	99	99	99	99	99	99	99	1	99	99	99	99	99	99	99	99	99	99	99	99	99	1	9	99	99	99	99	99	99	99	99	1	99	99	99	99	99	99	99	99	99
C08	500116	05/17/2011	11	16	2	1	9	99	99	99	99	99	99	99	99	1	99	99	99	99	99	99	99	99	99	99	99	99	99	1	9	99	99	99	99	99	99	99	99	1	99	99	99	99	99	99	99	99	99
C08	500119	06/12/2011	9	12	1	1	4	99	99	99	13	99	99	99	99	99	99	99	99	99	99	99	99	99	99	99	99	99	99	1	9	99	99	99	99	99	99	99	99	1	99	99	99	99	99	99	99	99	99
C08	500120	05/19/2011	15	28	2	1	9	99	99	99	99	99	99	99	99	1	99	99	99	99	99	99	99	99	99	99	99	99	99	1	10	99	99	99	99	99	99	99	99	99	4	99	99	99	99	99	99	99	99
C08	500121	05/29/2011	20	32	1	1	9	99	99	99	99	99	99	99	99	1	99	99	99	99	99	99	99	99	99	99	99	99	99	1	9	99	99	99	99	99	99	99	99	8	99	99	99	99	99	99	99	99	99
C08	500122	06/02/2011	19	21	1	1	9	99	99	99	99	99	99	99	99	1	99	99	99	99	99	99	99	99	99	99	99	99	99	1	9	99	99	99	99	99	99	99	99	1	99	99	99	99	99	99	99	99	99
C08	500126	05/20/2011	13	37	2	1	9	99	99	99	99	99	99	99	99	1	99	99	99	99	99	99	99	99	99	99	99	99	99	1	13	99	99	99	99	99	99	99	99	99	99	99	99	2	99	99	99	99	99
C08	500127	05/19/2011	19	56	1	1	9	99	99	99	99	99	99	99	99	8	99	99	99	99	99	99	99	99	99	99	99	99	99	1	9	99	99	99	99	99	99	99	99	1	99	99	99	99	99	99	99	99	99
C08	500301	05/14/2011	13	40	1	1	9	99	99	99	99	99	99	99	99	1	99	99	99	99	99	99	99	99	99	99	99	99	99	1	9	99	99	99	99	99	99	99	99	1	99	99	99	99	99	99	99	99	99
C08	500317	05/07/2011	16	50	2	1	9	99	99	99	99	99	99	99	99	1	99	99	99	99	99	99	99	99	99	99	99	99	99	1	9	99	99	99	99	99	99	99	99	23	99	99	99	99	99	99	99	99	99
C08	500318	05/25/2011	11	34	2	1	9	99	99	99	99	99	99	99	99	1	99	99	99	99	99	99	99	99	99	99	99	99	99	1	9	99	99	99	99	99	99	99	99	1	99	99	99	99	99	99	99	99	99
C08	500319	05/02/2011	11	39	2	1	9	99	99	99	99	99	99	99	99	1	99	99	99	99	99	99	99	99	99	99	99	99	99	1	1	4	99	99	99	99	99	99	99	99	99	99	99	99	99	99	99	99	99
C08	500323	05/18/2011	15	38	2	1	9	99	99	99	99	99	99	99	99	1	99	99	99	99	99	99	99	99	99	99	99	99	99	1	9	99	99	99	99	99	99	99	99	1	99	99	99	99	99	99	99	99	99
C08	500325	05/12/2011	14	6	2	1	8	99	99	99	99	99	99	99	25	99	99	99	99	99	99	99	99	99	99	99	99	99	99	1	9	99	99	99	99	99	99	99	99	1	99	99	99	99	99	99	99	99	99
C10	504101	05/10/2011	19	27	2	1	9	99	99	99	99	99	99	99	99	4	99	99	99	99	99	99	99	99	99	99	99	99	99	1	10	99	99	99	99	99	99	99	99	99	2	99	99	99	99	99	99	99	99
C10	504103	05/08/2011	12	43	1	1	9	99	99	99	99	99	99	99	99	4	99	99	99	99	99	99	99	99	99	99	99	99	99	1	9	99	99	99	99	99	99	99	99	4	99	99	99	99	99	99	99	99	99
C10	504104	05/11/2011	9	29	2	1	9	99	99	99	99	99	99	99	99	3	99	99	99	99	99	99	99	99	99	99	99	99	99	1	9	99	99	99	99	99	99	99	99	3	99	99	99	99	99	99	99	99	99
C10	504105	05/05/2011	13	51	1	1	9	99	99	99	99	99	99	99	99	4	99	99	99	99	99	99	99	99	99	99	99	99	99	1	9	99	99	99	99	99	99	99	99	16	99	99	99	99	99	99	99	99	99
C10	504107	05/05/2011	12	56	2	1	9	99	99	99	99	99	99	99	99	4	99	99	99	99	99	99	99	99	99	99	99	99	99	1	9	99	99	99	99	99	99	99	99	1	99	99	99	99	99	99	99	99	99
C10	504109	05/12/2011	12	51	2	1	9	99	99	99	99	99	99	99	99	1	99	99	99	99	99	99	99	99	99	99	99	99	99	1	9	99	99	99	99	99	99	99	99	4	99	99	99	99	99	99	99	99	99
C10	504110	05/10/2011	18	10	1	1	9	99	99	99	99	99	99	99	99	4	99	99	99	99	99	99	99	99	99	99	99	99	99	1	9	99	99	99	99	99	99	99	99	1	99	99	99	99	99	99	99	99	99
C10	504111	05/15/2011	12	27	1	1	9	99	99	99	99	99	99	99	99	4	99	99	99	99	99	99	99	99	99	99	99	99	99	1	16	99	99	99	99	99	99	99	99	99	99	99	99	99	99	99	6	99	99
C10	504112	05/09/2011	10	3	1	1	9	99	99	99	99	99	99	99	99	4	99	99	99	99	99	99	99	99	99	99	99	99	99	1	9	99	99	99	99	99	99	99	99	4	99	99	99	99	99	99	99	99	99
C10	504114	05/06/2011	13	30	1	1	9	99	99	99	99	99	99	99	99	4	99	99	99	99	99	99	99	99	99	99	99	99	99	1	9	99	99	99	99	99	99	99	99	4	99	99	99	99	99	99	99	99	99
C10	504115	05/08/2011	10	35	1	1	9	99	99	99	99	99	99	99	99	4	99	99	99	99	99	99	99	99	99	99	99	99	99	1	9	99	99	99	99	99	99	99	99	4	99	99	99	99	99	99	99	99	99
C10	504116	05/12/2011	10	52	2	1	9	99	99	99	99	99	99	99	99	4	99	99	99	99	99	99	99	99	99	99	99	99	99	1	8	99	99	99	99	99	99	99	19	99	99	99	99	99	99	99	99	99	99
C10	504117	05/08/2011	11	48	1	1	9	99	99	99	99	99	99	99	99	4	99	99	99	99	99	99	99	99	99	99	99	99	99	1	9	99	99	99	99	99	99	99	99	4	99	99	99	99	99	99	99	99	99
C10	504303	05/11/2011	18	48	1	1	9	99	99	99	99	99	99	99	99	4	99	99	99	99	99	99	99	99	99	99	99	99	99	1	9	99	99	99	99	99	99	99	99	4	99	99	99	99	99	99	99	99	99
C10	504306	05/05/2011	10	44	2	1	9	99	99	99	99	99	99	99	99	4	99	99	99	99	99	99	99	99	99	99	99	99	99	1	9	99	99	99	99	99	99	99	99	4	99	99	99	99	99	99	99	99	99
C10	504307	05/15/2011	11	9	1	1	9	99	99	99	99	99	99	99	99	4	99	99	99	99	99	99	99	99	99	99	99	99	99	1	9	99	99	99	99	99	99	99	99	4	99	99	99	99	99	99	99	99	99
C10	504311	05/08/2011	9	5	1	1	9	99	99	99	99	99	99	99	99	4	99	99	99	99	99	99	99	99	99	99	99	99	99	1	9	99	99	99	99	99	99	99	99	4	99	99	99	99	99	99	99	99	99
B02	504313	05/13/2011	8	32	1	1	2	99	21	99	99	99	99	99	99	99	99	99	99	99	99	99	99	99	99	99	99	99	99	1	9	99	99	99	99	99	99	99	99	4	99	99	99	99	99	99	99	99	99
C10	504314	05/12/2011	9	27	1	1	9	99	99	99	99	99	99	99	99	4	99	99	99	99	99	99	99	99	99	99	99	99	99	1	9	99	99	99	99	99	99	99	99	4	99	99	99	99	99	99	99	99	99
C10	504316	05/10/2011	20	39	2	1	9	99	99	99	99	99	99	99	99	4	99	99	99	99	99	99	99	99	99	99	99	99	99	1	9	99	99	99	99	99	99	99	99	17	99	99	99	99	99	99	99	99	99
A04	504317	05/20/2011	17	58	1	1	17	99	99	99	99	99	99	99	99	99	99	99	99	99	99	99	99	2	99	99	99	99	99	1	9	99	99	99	99	99	99	99	99	4	99	99	99	99	99	99	99	99	99
C10	523101	05/03/2011	12	54	1	1	9	99	99	99	99	99	99	99	99	20	99	99	99	99	99	99	99	99	99	99	99	99	99	1	9	99	99	99	99	99	99	99	99	20	99	99	99	99	99	99	99	99	99
C04	523102	05/17/2011	9	38	1	1	8	99	99	99	99	99	99	99	3	99	99	99	99	99	99	99	99	99	99	99	99	99	99	1	9	99	99	99	99	99	99	99	99	20	99	99	99	99	99	99	99	99	99
C10	523103	05/03/2011	10	53	1	1	9	99	99	99	99	99	99	99	99	20	99	99	99	99	99	99	99	99	99	99	99	99	99	1	9	99	99	99	99	99	99	99	99	20	99	99	99	99	99	99	99	99	99
C10	523104	05/03/2011	13	58	1	1	9	99	99	99	99	99	99	99	99	20	99	99	99	99	99	99	99	99	99	99	99	99	99	1	9	99	99	99	99	99	99	99	99	20	99	99	99	99	99	99	99	99	99
C10	523106	05/04/2011	10	40	2	1	9	99	99	99	99	99	99	99	99	21	99	99	99	99	99	99	99	99	99	99	99	99	99	1	9	99	99	99	99	99	99	99	99	20	99	99	99	99	99	99	99	99	99
C10	523107	05/04/2011	19	3	2	1	9	99	99	99	99	99	99	99	99	20	99	99	99	99	99	99	99	99	99	99	99	99	99	1	17	99	99	99	99	99	99	99	99	99	99	99	99	99	99	99	99	8	99
C10	523112	05/03/2011	15	54	2	1	9	99	99	99	99	99	99	99	99	20	99	99	99	99	99	99	99	99	99	99	99	99	99	1	9	99	99	99	99	99	99	99	99	20	99	99	99	99	99	99	99	99	99
C10	523113	05/03/2011	15	26	1	1	9	99	99	99	99	99	99	99	99	20	99	99	99	99	99	99	99	99	99	99	99	99	99	1	9	99	99	99	99	99	99	99	99	20	99	99	99	99	99	99	99	99	99
C10	523114	05/04/2011	12	14	1	1	9	99	99	99	99	99	99	99	99	20	99	99	99	99	99	99	99	99	99	99	99	99	99	1	9	99	99	99	99	99	99	99	99	20	99	99	99	99	99	99	99	99	99
C10	523115	05/04/2011	20	1	2	1	9	99	99	99	99	99	99	99	99	20	99	99	99	99	99	99	99	99	99	99	99	99	99	1	9	99	99	99	99	99	99	99	99	23	99	99	99	99	99	99	99	99	99
C10	523116	05/08/2011	15	49	2	1	9	99	99	99	99	99	99	99	99	20	99	99	99	99	99	99	99	99	99	99	99	99	99	1	9	99	99	99	99	99	99	99	99	26	99	99	99	99	99	99	99	99	99
C10	523303	05/02/2011	15	6	1	1	9	99	99	99	99	99	99	99	99	20	99	99	99	99	99	99	99	99	99	99	99	99	99	1	9	99	99	99	99	99	99	99	99	20	99	99	99	99	99	99	99	99	99
C10	523304	05/07/2011	9	48	2	1	9	99	99	99	99	99	99	99	99	20	99	99	99	99	99	99	99	99	99	99	99	99	99	1	9	99	99	99	99	99	99	99	99	17	99	99	99	99	99	99	99	99	99
C10	523305	05/14/2011	14	21	1	1	8	99	99	99	99	99	99	99	13	99	99	99	99	99	99	99	99	99	99	99	99	99	99	1	9	99	99	99	99	99	99	99	99	20	99	99	99	99	99	99	99	99	99
C10	523309	05/03/2011	18	54	2	1	9	99	99	99	99	99	99	99	99	20	99	99	99	99	99	99	99	99	99	99	99	99	99	1	9	99	99	99	99	99	99	99	99	20	99	99	99	99	99	99	99	99	99
C10	523310	05/02/2011	9	33	2	1	9	99	99	99	99	99	99	99	99	20	99	99	99	99	99	99	99	99	99	99	99	99	99	1	9	99	99	99	99	99	99	99	99	23	99	99	99	99	99	99	99	99	99
C10	523311	05/02/2011	19	1	2	1	9	99	99	99	99	99	99	99	99	20	99	99	99	99	99	99	99	99	99	99	99	99	99	1	9	99	99	99	99	99	99	99	99	14	99	99	99	99	99	99	99	99	99
B01	523314	05/10/2011	10	5	1	1	2	99	14	99	99	99	99	99	99	99	99	99	99	99	99	99	99	99	99	99	99	99	99	1	9	99	99	99	99	99	99	99	99	20	99	99	99	99	99	99	99	99	99
C10	523315	05/02/2011	12	18	1	1	9	99	99	99	99	99	99	99	99	20	99	99	99	99	99	99	99	99	99	99	99	99	99	1	9	99	99	99	99	99	99	99	99	20	99	99	99	99	99	99	99	99	99
C10	523316	05/02/2011	20	15	2	1	9	99	99	99	99	99	99	99	99	20	99	99	99	99	99	99	99	99	99	99	99	99	99	1	14	99	99	99	99	99	99	99	99	99	99	99	99	99	26	99	99	99	99
C10	523317	05/03/2011	19	42	2	1	9	99	99	99	99	99	99	99	99	20	99	99	99	99	99	99	99	99	99	99	99	99	99	1	9	99	99	99	99	99	99	99	99	20	99	99	99	99	99	99	99	99	99
C06	542103	05/14/2011	10	30	1	1	10	99	99	99	99	99	99	99	99	99	3	99	99	99	99	99	99	99	99	99	99	99	99	1	10	99	99	99	99	99	99	99	99	99	3	99	99	99	99	99	99	99	99
C06	542105	05/22/2011	9	45	1	1	10	99	99	99	99	99	99	99	99	99	3	99	99	99	99	99	99	99	99	99	99	99	99	1	10	99	99	99	99	99	99	99	99	99	3	99	99	99	99	99	99	99	99
C06	542107	05/11/2011	13	25	2	1	8	99	99	99	99	99	99	99	11	99	99	99	99	99	99	99	99	99	99	99	99	99	99	1	10	99	99	99	99	99	99	99	99	99	3	99	99	99	99	99	99	99	99
C06	542110	05/06/2011	10	15	2	1	10	99	99	99	99	99	99	99	99	99	3	99	99	99	99	99	99	99	99	99	99	99	99	1	8	99	99	99	99	99	99	99	25	99	99	99	99	99	99	99	99	99	99
A13	542111	06/04/2011	10	0	1	1	4	99	99	99	8	99	99	99	99	99	99	99	99	99	99	99	99	99	99	99	99	99	99	1	10	99	99	99	99	99	99	99	99	99	3	99	99	99	99	99	99	99	99
C06	542112	05/03/2011	11	0	2	1	10	99	99	99	99	99	99	99	99	99	3	99	99	99	99	99	99	99	99	99	99	99	99	1	10	99	99	99	99	99	99	99	99	99	1	99	99	99	99	99	99	99	99
C06	542115	05/07/2011	9	20	1	1	10	99	99	99	99	99	99	99	99	99	3	99	99	99	99	99	99	99	99	99	99	99	99	1	10	99	99	99	99	99	99	99	99	99	3	99	99	99	99	99	99	99	99
C06	542116	05/07/2011	12	50	2	1	10	99	99	99	99	99	99	99	99	99	3	99	99	99	99	99	99	99	99	99	99	99	99	1	10	99	99	99	99	99	99	99	99	99	3	99	99	99	99	99	99	99	99
C06	542120	05/21/2011	14	35	2	1	10	99	99	99	99	99	99	99	99	99	3	99	99	99	99	99	99	99	99	99	99	99	99	1	10	99	99	99	99	99	99	99	99	99	3	99	99	99	99	99	99	99	99
C06	542121	05/02/2011	15	31	1	1	10	99	99	99	99	99	99	99	99	99	3	99	99	99	99	99	99	99	99	99	99	99	99	1	10	99	99	99	99	99	99	99	99	99	3	99	99	99	99	99	99	99	99
C06	542122	05/13/2011	18	0	2	1	10	99	99	99	99	99	99	99	99	99	3	99	99	99	99	99	99	99	99	99	99	99	99	1	10	99	99	99	99	99	99	99	99	99	9	99	99	99	99	99	99	99	99
C06	542123	05/14/2011	15	50	1	1	10	99	99	99	99	99	99	99	99	99	3	99	99	99	99	99	99	99	99	99	99	99	99	1	10	99	99	99	99	99	99	99	99	99	12	99	99	99	99	99	99	99	99
C06	542125	05/07/2011	10	55	2	1	10	99	99	99	99	99	99	99	99	99	3	99	99	99	99	99	99	99	99	99	99	99	99	1	8	99	99	99	99	99	99	99	24	99	99	99	99	99	99	99	99	99	99
C06	542301	05/14/2011	8	40	2	1	10	99	99	99	99	99	99	99	99	99	3	99	99	99	99	99	99	99	99	99	99	99	99	1	10	99	99	99	99	99	99	99	99	99	1	99	99	99	99	99	99	99	99
C06	542302	05/07/2011	14	50	1	1	10	99	99	99	99	99	99	99	99	99	3	99	99	99	99	99	99	99	99	99	99	99	99	1	10	99	99	99	99	99	99	99	99	99	3	99	99	99	99	99	99	99	99
C06	542303	05/06/2011	12	20	2	1	10	99	99	99	99	99	99	99	99	99	3	99	99	99	99	99	99	99	99	99	99	99	99	1	10	99	99	99	99	99	99	99	99	99	3	99	99	99	99	99	99	99	99
C06	542305	05/09/2011	18	0	2	1	10	99	99	99	99	99	99	99	99	99	3	99	99	99	99	99	99	99	99	99	99	99	99	1	10	99	99	99	99	99	99	99	99	99	3	99	99	99	99	99	99	99	99
C06	542309	05/18/2011	16	30	1	1	10	99	99	99	99	99	99	99	99	99	3	99	99	99	99	99	99	99	99	99	99	99	99	1	10	99	99	99	99	99	99	99	99	99	3	99	99	99	99	99	99	99	99
C06	542315	05/10/2011	18	50	1	1	10	99	99	99	99	99	99	99	99	99	3	99	99	99	99	99	99	99	99	99	99	99	99	1	10	99	99	99	99	99	99	99	99	99	1	99	99	99	99	99	99	99	99
C06	542318	05/12/2011	9	25	2	1	10	99	99	99	99	99	99	99	99	99	3	99	99	99	99	99	99	99	99	99	99	99	99	1	10	99	99	99	99	99	99	99	99	99	3	99	99	99	99	99	99	99	99
C06	542319	05/13/2011	15	0	2	1	10	99	99	99	99	99	99	99	99	99	3	99	99	99	99	99	99	99	99	99	99	99	99	1	10	99	99	99	99	99	99	99	99	99	6	99	99	99	99	99	99	99	99
C06	542321	05/06/2011	16	50	2	1	5	99	99	99	99	3	99	99	99	99	99	99	99	99	99	99	99	99	99	99	99	99	99	1	10	99	99	99	99	99	99	99	99	99	3	99	99	99	99	99	99	99	99
C06	542322	05/11/2011	14	50	1	1	10	99	99	99	99	99	99	99	99	99	3	99	99	99	99	99	99	99	99	99	99	99	99	1	10	99	99	99	99	99	99	99	99	99	1	99	99	99	99	99	99	99	99
C06	542323	05/05/2011	9	12	2	1	10	99	99	99	99	99	99	99	99	99	3	99	99	99	99	99	99	99	99	99	99	99	99	1	15	99	99	99	99	99	99	99	99	99	99	99	99	99	99	14	99	99	99
C06	542324	05/11/2011	18	22	2	1	9	99	99	99	99	99	99	99	99	2	99	99	99	99	99	99	99	99	99	99	99	99	99	2	99	99	99	99	99	99	99	99	99	99	99	99	99	99	99	99	99	99	99
C06	542326	05/04/2011	9	30	2	1	10	99	99	99	99	99	99	99	99	99	3	99	99	99	99	99	99	99	99	99	99	99	99	1	9	99	99	99	99	99	99	99	99	14	99	99	99	99	99	99	99	99	99
C07	551101	05/05/2011	18	9	1	1	10	99	99	99	99	99	99	99	99	99	6	99	99	99	99	99	99	99	99	99	99	99	99	1	9	99	99	99	99	99	99	99	99	17	99	99	99	99	99	99	99	99	99
B12	551102	05/30/2011	21	10	1	1	8	99	99	99	99	99	99	99	28	99	99	99	99	99	99	99	99	99	99	99	99	99	99	1	9	99	99	99	99	99	99	99	99	10	99	99	99	99	99	99	99	99	99
C07	551103	05/29/2011	12	31	1	1	10	99	99	99	99	99	99	99	99	99	6	99	99	99	99	99	99	99	99	99	99	99	99	1	2	99	21	99	99	99	99	99	99	99	99	99	99	99	99	99	99	99	99
C07	551106	06/05/2011	11	8	1	1	10	99	99	99	99	99	99	99	99	99	6	99	99	99	99	99	99	99	99	99	99	99	99	1	10	99	99	99	99	99	99	99	99	99	6	99	99	99	99	99	99	99	99
C07	551108	06/10/2011	19	5	2	1	10	99	99	99	99	99	99	99	99	99	6	99	99	99	99	99	99	99	99	99	99	99	99	1	10	99	99	99	99	99	99	99	99	99	6	99	99	99	99	99	99	99	99
C07	551111	05/08/2011	13	28	2	1	10	99	99	99	99	99	99	99	99	99	6	99	99	99	99	99	99	99	99	99	99	99	99	1	10	99	99	99	99	99	99	99	99	99	6	99	99	99	99	99	99	99	99
C07	551112	05/06/2011	14	14	2	1	10	99	99	99	99	99	99	99	99	99	6	99	99	99	99	99	99	99	99	99	99	99	99	1	9	99	99	99	99	99	99	99	99	17	99	99	99	99	99	99	99	99	99
C07	551113	05/22/2011	13	46	2	1	10	99	99	99	99	99	99	99	99	99	6	99	99	99	99	99	99	99	99	99	99	99	99	1	11	99	99	99	99	99	99	99	99	99	99	10	99	99	99	99	99	99	99
C07	551114	05/19/2011	10	6	2	1	10	99	99	99	99	99	99	99	99	99	6	99	99	99	99	99	99	99	99	99	99	99	99	1	10	99	99	99	99	99	99	99	99	99	6	99	99	99	99	99	99	99	99
C07	551116	05/08/2011	11	38	1	1	10	99	99	99	99	99	99	99	99	99	6	99	99	99	99	99	99	99	99	99	99	99	99	1	10	99	99	99	99	99	99	99	99	99	6	99	99	99	99	99	99	99	99
C07	551118	05/03/2011	11	17	2	1	10	99	99	99	99	99	99	99	99	99	6	99	99	99	99	99	99	99	99	99	99	99	99	1	10	99	99	99	99	99	99	99	99	99	4	99	99	99	99	99	99	99	99
C07	551119	05/08/2011	10	15	1	1	10	99	99	99	99	99	99	99	99	99	6	99	99	99	99	99	99	99	99	99	99	99	99	1	10	99	99	99	99	99	99	99	99	99	6	99	99	99	99	99	99	99	99
C07	551305	05/08/2011	15	49	2	1	10	99	99	99	99	99	99	99	99	99	6	99	99	99	99	99	99	99	99	99	99	99	99	1	10	99	99	99	99	99	99	99	99	99	6	99	99	99	99	99	99	99	99
C07	551312	05/05/2011	20	12	2	1	10	99	99	99	99	99	99	99	99	99	6	99	99	99	99	99	99	99	99	99	99	99	99	1	10	99	99	99	99	99	99	99	99	99	6	99	99	99	99	99	99	99	99
C07	551315	05/22/2011	11	29	1	1	10	99	99	99	99	99	99	99	99	99	6	99	99	99	99	99	99	99	99	99	99	99	99	1	9	99	99	99	99	99	99	99	99	23	99	99	99	99	99	99	99	99	99
C07	551316	05/22/2011	10	4	2	1	10	99	99	99	99	99	99	99	99	99	6	99	99	99	99	99	99	99	99	99	99	99	99	1	10	99	99	99	99	99	99	99	99	99	6	99	99	99	99	99	99	99	99
C07	551318	05/10/2011	19	25	2	1	10	99	99	99	99	99	99	99	99	99	6	99	99	99	99	99	99	99	99	99	99	99	99	1	10	99	99	99	99	99	99	99	99	99	2	99	99	99	99	99	99	99	99
C07	551319	05/23/2011	10	48	1	1	10	99	99	99	99	99	99	99	99	99	6	99	99	99	99	99	99	99	99	99	99	99	99	1	10	99	99	99	99	99	99	99	99	99	6	99	99	99	99	99	99	99	99
C07	551320	05/10/2011	20	52	2	1	10	99	99	99	99	99	99	99	99	99	6	99	99	99	99	99	99	99	99	99	99	99	99	1	10	99	99	99	99	99	99	99	99	99	11	99	99	99	99	99	99	99	99
C12	600101	05/08/2011	19	4	1	1	13	99	99	99	99	99	99	99	99	99	99	99	99	1	99	99	99	99	99	99	99	99	99	1	13	99	99	99	99	99	99	99	99	99	99	99	99	2	99	99	99	99	99
C12	600102	05/04/2011	19	38	1	1	13	99	99	99	99	99	99	99	99	99	99	99	99	1	99	99	99	99	99	99	99	99	99	1	13	99	99	99	99	99	99	99	99	99	99	99	99	1	99	99	99	99	99
B00	600104	06/10/2011	19	44	1	1	6	99	99	99	99	99	1	99	99	99	99	99	99	99	99	99	99	99	99	99	99	99	99	1	13	99	99	99	99	99	99	99	99	99	99	99	99	1	99	99	99	99	99
C12	600105	05/18/2011	17	20	2	1	13	99	99	99	99	99	99	99	99	99	99	99	99	1	99	99	99	99	99	99	99	99	99	1	14	99	99	99	99	99	99	99	99	99	99	99	99	99	19	99	99	99	99
C12	600106	05/10/2011	19	59	2	1	13	99	99	99	99	99	99	99	99	99	99	99	99	1	99	99	99	99	99	99	99	99	99	1	13	99	99	99	99	99	99	99	99	99	99	99	99	2	99	99	99	99	99
C12	600110	05/21/2011	10	21	1	1	13	99	99	99	99	99	99	99	99	99	99	99	99	1	99	99	99	99	99	99	99	99	99	1	14	99	99	99	99	99	99	99	99	99	99	99	99	99	12	99	99	99	99
C12	600112	05/02/2011	19	50	2	1	13	99	99	99	99	99	99	99	99	99	99	99	99	2	99	99	99	99	99	99	99	99	99	1	13	99	99	99	99	99	99	99	99	99	99	99	99	1	99	99	99	99	99
C12	600114	05/22/2011	17	3	2	1	13	99	99	99	99	99	99	99	99	99	99	99	99	1	99	99	99	99	99	99	99	99	99	1	12	99	99	99	99	99	99	99	99	99	99	99	5	99	99	99	99	99	99
C12	600116	05/20/2011	9	37	2	1	13	99	99	99	99	99	99	99	99	99	99	99	99	1	99	99	99	99	99	99	99	99	99	1	4	99	99	99	11	99	99	99	99	99	99	99	99	99	99	99	99	99	99
C12	600118	05/25/2011	9	13	1	1	13	99	99	99	99	99	99	99	99	99	99	99	99	1	99	99	99	99	99	99	99	99	99	1	13	99	99	99	99	99	99	99	99	99	99	99	99	1	99	99	99	99	99
C12	600119	05/16/2011	15	58	2	1	13	99	99	99	99	99	99	99	99	99	99	99	99	1	99	99	99	99	99	99	99	99	99	1	13	99	99	99	99	99	99	99	99	99	99	99	99	2	99	99	99	99	99
C12	600120	05/22/2011	15	16	1	1	13	99	99	99	99	99	99	99	99	99	99	99	99	1	99	99	99	99	99	99	99	99	99	1	2	99	20	99	99	99	99	99	99	99	99	99	99	99	99	99	99	99	99
C12	600121	05/11/2011	20	31	2	1	13	99	99	99	99	99	99	99	99	99	99	99	99	1	99	99	99	99	99	99	99	99	99	1	13	99	99	99	99	99	99	99	99	99	99	99	99	1	99	99	99	99	99
C12	600123	05/08/2011	20	28	2	1	13	99	99	99	99	99	99	99	99	99	99	99	99	1	99	99	99	99	99	99	99	99	99	1	13	99	99	99	99	99	99	99	99	99	99	99	99	2	99	99	99	99	99
C12	600124	05/18/2011	19	54	2	1	13	99	99	99	99	99	99	99	99	99	99	99	99	1	99	99	99	99	99	99	99	99	99	1	14	99	99	99	99	99	99	99	99	99	99	99	99	99	12	99	99	99	99
C12	600125	05/22/2011	10	47	1	1	13	99	99	99	99	99	99	99	99	99	99	99	99	1	99	99	99	99	99	99	99	99	99	1	13	99	99	99	99	99	99	99	99	99	99	99	99	1	99	99	99	99	99
C12	600302	06/05/2011	14	2	2	1	15	99	99	99	99	99	99	99	99	99	99	99	99	99	99	32	99	99	99	99	99	99	99	1	13	99	99	99	99	99	99	99	99	99	99	99	99	1	99	99	99	99	99
C12	600303	05/30/2011	9	7	1	1	13	99	99	99	99	99	99	99	99	99	99	99	99	1	99	99	99	99	99	99	99	99	99	1	13	99	99	99	99	99	99	99	99	99	99	99	99	1	99	99	99	99	99
C12	600306	05/28/2011	16	17	2	1	13	99	99	99	99	99	99	99	99	99	99	99	99	1	99	99	99	99	99	99	99	99	99	1	12	99	99	99	99	99	99	99	99	99	99	99	5	99	99	99	99	99	99
C12	600312	06/12/2011	18	8	1	1	13	99	99	99	99	99	99	99	99	99	99	99	99	1	99	99	99	99	99	99	99	99	99	1	12	99	99	99	99	99	99	99	99	99	99	99	7	99	99	99	99	99	99
C12	600313	06/13/2011	10	6	1	1	13	99	99	99	99	99	99	99	99	99	99	99	99	1	99	99	99	99	99	99	99	99	99	1	12	99	99	99	99	99	99	99	99	99	99	99	8	99	99	99	99	99	99
C12	600314	06/11/2011	19	49	1	1	13	99	99	99	99	99	99	99	99	99	99	99	99	1	99	99	99	99	99	99	99	99	99	1	13	99	99	99	99	99	99	99	99	99	99	99	99	1	99	99	99	99	99
C12	600315	06/07/2011	20	8	2	1	6	99	99	99	99	99	97	99	99	99	99	99	99	99	99	99	99	99	99	99	99	99	99	1	13	99	99	99	99	99	99	99	99	99	99	99	99	1	99	99	99	99	99
C12	600316	06/01/2011	19	37	1	1	13	99	99	99	99	99	99	99	99	99	99	99	99	1	99	99	99	99	99	99	99	99	99	1	13	99	99	99	99	99	99	99	99	99	99	99	99	1	99	99	99	99	99
C12	600317	06/04/2011	14	13	2	1	13	99	99	99	99	99	99	99	99	99	99	99	99	1	99	99	99	99	99	99	99	99	99	1	13	99	99	99	99	99	99	99	99	99	99	99	99	1	99	99	99	99	99
C12	600318	06/03/2011	19	49	1	1	13	99	99	99	99	99	99	99	99	99	99	99	99	1	99	99	99	99	99	99	99	99	99	1	13	99	99	99	99	99	99	99	99	99	99	99	99	1	99	99	99	99	99
C12	600319	06/07/2011	19	5	2	1	13	99	99	99	99	99	99	99	99	99	99	99	99	1	99	99	99	99	99	99	99	99	99	1	13	99	99	99	99	99	99	99	99	99	99	99	99	1	99	99	99	99	99
C12	600324	06/07/2011	11	9	2	1	13	99	99	99	99	99	99	99	99	99	99	99	99	1	99	99	99	99	99	99	99	99	99	1	12	99	99	99	99	99	99	99	99	99	99	99	7	99	99	99	99	99	99
C12	600325	06/05/2011	15	11	2	1	13	99	99	99	99	99	99	99	99	99	99	99	99	1	99	99	99	99	99	99	99	99	99	1	13	99	99	99	99	99	99	99	99	99	99	99	99	1	99	99	99	99	99
C13	604101	05/30/2011	21	3	1	1	12	99	99	99	99	99	99	99	99	99	99	99	3	99	99	99	99	99	99	99	99	99	99	1	12	99	99	99	99	99	99	99	99	99	99	99	3	99	99	99	99	99	99
C13	604103	05/30/2011	17	58	1	1	12	99	99	99	99	99	99	99	99	99	99	99	3	99	99	99	99	99	99	99	99	99	99	1	12	99	99	99	99	99	99	99	99	99	99	99	3	99	99	99	99	99	99
C13	604104	05/30/2011	18	46	2	1	12	99	99	99	99	99	99	99	99	99	99	99	3	99	99	99	99	99	99	99	99	99	99	1	14	99	99	99	99	99	99	99	99	99	99	99	99	99	28	99	99	99	99
C13	604106	06/05/2011	13	29	1	1	11	99	99	99	99	99	99	99	99	99	99	1	99	99	99	99	99	99	99	99	99	99	99	1	12	99	99	99	99	99	99	99	99	99	99	99	3	99	99	99	99	99	99
C13	604107	05/30/2011	20	1	2	1	12	99	99	99	99	99	99	99	99	99	99	99	3	99	99	99	99	99	99	99	99	99	99	1	12	99	99	99	99	99	99	99	99	99	99	99	3	99	99	99	99	99	99
C13	604108	05/06/2011	17	50	2	1	3	99	99	3	99	99	99	99	99	99	99	99	99	99	99	99	99	99	99	99	99	99	99	1	12	99	99	99	99	99	99	99	99	99	99	99	3	99	99	99	99	99	99
C13	604109	05/08/2011	18	58	1	1	12	99	99	99	99	99	99	99	99	99	99	99	3	99	99	99	99	99	99	99	99	99	99	1	12	99	99	99	99	99	99	99	99	99	99	99	3	99	99	99	99	99	99
C13	604110	05/06/2011	14	29	2	1	12	99	99	99	99	99	99	99	99	99	99	99	3	99	99	99	99	99	99	99	99	99	99	1	12	99	99	99	99	99	99	99	99	99	99	99	15	99	99	99	99	99	99
A06	604112	06/08/2011	11	41	2	1	1	4	99	99	99	99	99	99	99	99	99	99	99	99	99	99	99	99	99	99	99	99	99	1	15	99	99	99	99	99	99	99	99	99	99	99	99	99	99	30	99	99	99
C13	604113	05/12/2011	18	25	1	1	12	99	99	99	99	99	99	99	99	99	99	99	3	99	99	99	99	99	99	99	99	99	99	1	12	99	99	99	99	99	99	99	99	99	99	99	3	99	99	99	99	99	99
C13	604114	06/05/2011	14	34	1	1	12	99	99	99	99	99	99	99	99	99	99	99	14	99	99	99	99	99	99	99	99	99	99	1	12	99	99	99	99	99	99	99	99	99	99	99	3	99	99	99	99	99	99
C13	604115	05/12/2011	17	6	2	1	12	99	99	99	99	99	99	99	99	99	99	99	3	99	99	99	99	99	99	99	99	99	99	1	12	99	99	99	99	99	99	99	99	99	99	99	3	99	99	99	99	99	99
C13	604116	05/26/2011	18	9	2	1	12	99	99	99	99	99	99	99	99	99	99	99	3	99	99	99	99	99	99	99	99	99	99	1	1	5	99	99	99	99	99	99	99	99	99	99	99	99	99	99	99	99	99
C13	604117	05/26/2011	19	11	1	1	12	99	99	99	99	99	99	99	99	99	99	99	3	99	99	99	99	99	99	99	99	99	99	1	14	99	99	99	99	99	99	99	99	99	99	99	99	99	10	99	99	99	99
C13	604118	05/26/2011	20	30	1	1	12	99	99	99	99	99	99	99	99	99	99	99	3	99	99	99	99	99	99	99	99	99	99	1	12	99	99	99	99	99	99	99	99	99	99	99	3	99	99	99	99	99	99
C13	604119	05/19/2011	11	48	1	1	12	99	99	99	99	99	99	99	99	99	99	99	3	99	99	99	99	99	99	99	99	99	99	1	12	99	99	99	99	99	99	99	99	99	99	99	3	99	99	99	99	99	99
C13	604302	05/08/2011	16	10	1	1	12	99	99	99	99	99	99	99	99	99	99	99	3	99	99	99	99	99	99	99	99	99	99	1	12	99	99	99	99	99	99	99	99	99	99	99	3	99	99	99	99	99	99
C13	604304	05/08/2011	17	50	1	1	12	99	99	99	99	99	99	99	99	99	99	99	3	99	99	99	99	99	99	99	99	99	99	1	12	99	99	99	99	99	99	99	99	99	99	99	3	99	99	99	99	99	99
C13	604305	05/24/2011	15	15	1	1	12	99	99	99	99	99	99	99	99	99	99	99	3	99	99	99	99	99	99	99	99	99	99	1	12	99	99	99	99	99	99	99	99	99	99	99	4	99	99	99	99	99	99
C13	604306	05/19/2011	13	21	1	1	12	99	99	99	99	99	99	99	99	99	99	99	3	99	99	99	99	99	99	99	99	99	99	1	12	99	99	99	99	99	99	99	99	99	99	99	3	99	99	99	99	99	99
C13	604307	05/19/2011	9	59	1	1	12	99	99	99	99	99	99	99	99	99	99	99	3	99	99	99	99	99	99	99	99	99	99	1	6	99	99	99	99	99	2	99	99	99	99	99	99	99	99	99	99	99	99
C13	604309	05/26/2011	16	43	2	1	12	99	99	99	99	99	99	99	99	99	99	99	3	99	99	99	99	99	99	99	99	99	99	1	12	99	99	99	99	99	99	99	99	99	99	99	3	99	99	99	99	99	99
C13	604310	05/21/2011	14	30	2	1	12	99	99	99	99	99	99	99	99	99	99	99	3	99	99	99	99	99	99	99	99	99	99	1	12	99	99	99	99	99	99	99	99	99	99	99	3	99	99	99	99	99	99
C13	604312	05/03/2011	11	56	1	1	12	99	99	99	99	99	99	99	99	99	99	99	3	99	99	99	99	99	99	99	99	99	99	1	12	99	99	99	99	99	99	99	99	99	99	99	3	99	99	99	99	99	99
C13	604314	05/21/2011	11	19	1	1	12	99	99	99	99	99	99	99	99	99	99	99	3	99	99	99	99	99	99	99	99	99	99	1	12	99	99	99	99	99	99	99	99	99	99	99	3	99	99	99	99	99	99
D12	604318	05/23/2011	9	55	2	1	16	99	99	99	99	99	99	99	99	99	99	99	99	99	99	99	13	99	99	99	99	99	99	1	10	99	99	99	99	99	99	99	99	99	1	99	99	99	99	99	99	99	99
C13	604319	05/03/2011	9	38	1	1	12	99	99	99	99	99	99	99	99	99	99	99	3	99	99	99	99	99	99	99	99	99	99	1	12	99	99	99	99	99	99	99	99	99	99	99	3	99	99	99	99	99	99
C13	604320	05/26/2011	21	33	1	1	12	99	99	99	99	99	99	99	99	99	99	99	3	99	99	99	99	99	99	99	99	99	99	1	12	99	99	99	99	99	99	99	99	99	99	99	3	99	99	99	99	99	99
C01	616101	05/08/2011	10	10	1	1	8	99	99	99	99	99	99	99	26	99	99	99	99	99	99	99	99	99	99	99	99	99	99	1	12	99	99	99	99	99	99	99	99	99	99	99	13	99	99	99	99	99	99
C14	616103	05/04/2011	19	45	1	1	12	99	99	99	99	99	99	99	99	99	99	99	13	99	99	99	99	99	99	99	99	99	99	1	12	99	99	99	99	99	99	99	99	99	99	99	13	99	99	99	99	99	99
B05	616107	05/12/2011	20	10	1	1	4	99	99	99	7	99	99	99	99	99	99	99	99	99	99	99	99	99	99	99	99	99	99	1	12	99	99	99	99	99	99	99	99	99	99	99	13	99	99	99	99	99	99
C14	616108	05/16/2011	17	34	1	1	12	99	99	99	99	99	99	99	99	99	99	99	13	99	99	99	99	99	99	99	99	99	99	1	12	99	99	99	99	99	99	99	99	99	99	99	13	99	99	99	99	99	99
C14	616109	05/02/2011	14	50	1	1	12	99	99	99	99	99	99	99	99	99	99	99	13	99	99	99	99	99	99	99	99	99	99	1	12	99	99	99	99	99	99	99	99	99	99	99	13	99	99	99	99	99	99
C14	616110	05/02/2011	16	20	2	1	12	99	99	99	99	99	99	99	99	99	99	99	13	99	99	99	99	99	99	99	99	99	99	1	2	99	14	99	99	99	99	99	99	99	99	99	99	99	99	99	99	99	99
C14	616112	05/07/2011	9	1	2	1	12	99	99	99	99	99	99	99	99	99	99	99	13	99	99	99	99	99	99	99	99	99	99	1	13	99	99	99	99	99	99	99	99	99	99	99	99	2	99	99	99	99	99
C14	616301	05/06/2011	10	0	1	1	12	99	99	99	99	99	99	99	99	99	99	99	13	99	99	99	99	99	99	99	99	99	99	1	12	99	99	99	99	99	99	99	99	99	99	99	13	99	99	99	99	99	99
C14	616302	05/03/2011	12	28	2	1	12	99	99	99	99	99	99	99	99	99	99	99	13	99	99	99	99	99	99	99	99	99	99	1	13	99	99	99	99	99	99	99	99	99	99	99	99	1	99	99	99	99	99
C14	616303	05/15/2011	9	7	1	1	12	99	99	99	99	99	99	99	99	99	99	99	13	99	99	99	99	99	99	99	99	99	99	1	12	99	99	99	99	99	99	99	99	99	99	99	13	99	99	99	99	99	99
C14	616304	05/04/2011	8	42	2	1	12	99	99	99	99	99	99	99	99	99	99	99	13	99	99	99	99	99	99	99	99	99	99	1	15	99	99	99	99	99	99	99	99	99	99	99	99	99	99	13	99	99	99
C14	616305	05/06/2011	13	18	1	1	12	99	99	99	99	99	99	99	99	99	99	99	13	99	99	99	99	99	99	99	99	99	99	1	12	99	99	99	99	99	99	99	99	99	99	99	13	99	99	99	99	99	99
C14	616306	05/06/2011	11	57	1	1	12	99	99	99	99	99	99	99	99	99	99	99	13	99	99	99	99	99	99	99	99	99	99	1	12	99	99	99	99	99	99	99	99	99	99	99	13	99	99	99	99	99	99
B00	616307	05/10/2011	9	45	1	1	4	99	99	99	1	99	99	99	99	99	99	99	99	99	99	99	99	99	99	99	99	99	99	1	12	99	99	99	99	99	99	99	99	99	99	99	13	99	99	99	99	99	99
C14	616309	05/04/2011	10	25	1	1	12	99	99	99	99	99	99	99	99	99	99	99	13	99	99	99	99	99	99	99	99	99	99	1	12	99	99	99	99	99	99	99	99	99	99	99	13	99	99	99	99	99	99
A12	616310	05/19/2011	20	43	1	1	2	99	11	99	99	99	99	99	99	99	99	99	99	99	99	99	99	99	99	99	99	99	99	1	12	99	99	99	99	99	99	99	99	99	99	99	13	99	99	99	99	99	99
C11	632103	06/04/2011	10	54	1	1	11	99	99	99	99	99	99	99	99	99	99	1	99	99	99	99	99	99	99	99	99	99	99	1	11	99	99	99	99	99	99	99	99	99	99	3	99	99	99	99	99	99	99
C11	632104	05/19/2011	14	38	2	1	11	99	99	99	99	99	99	99	99	99	99	3	99	99	99	99	99	99	99	99	99	99	99	1	12	99	99	99	99	99	99	99	99	99	99	99	13	99	99	99	99	99	99
C11	632105	05/20/2011	13	52	1	1	11	99	99	99	99	99	99	99	99	99	99	3	99	99	99	99	99	99	99	99	99	99	99	1	15	99	99	99	99	99	99	99	99	99	99	99	99	99	99	34	99	99	99
C11	632106	06/14/2011	14	24	1	1	11	99	99	99	99	99	99	99	99	99	99	3	99	99	99	99	99	99	99	99	99	99	99	1	11	99	99	99	99	99	99	99	99	99	99	3	99	99	99	99	99	99	99
C11	632107	06/08/2011	16	10	1	1	11	99	99	99	99	99	99	99	99	99	99	3	99	99	99	99	99	99	99	99	99	99	99	1	11	99	99	99	99	99	99	99	99	99	99	3	99	99	99	99	99	99	99
C11	632109	05/19/2011	15	57	2	1	11	99	99	99	99	99	99	99	99	99	99	3	99	99	99	99	99	99	99	99	99	99	99	1	11	99	99	99	99	99	99	99	99	99	99	5	99	99	99	99	99	99	99
C11	632111	05/27/2011	19	40	1	1	11	99	99	99	99	99	99	99	99	99	99	3	99	99	99	99	99	99	99	99	99	99	99	1	11	99	99	99	99	99	99	99	99	99	99	3	99	99	99	99	99	99	99
C11	632113	05/24/2011	14	41	2	1	11	99	99	99	99	99	99	99	99	99	99	3	99	99	99	99	99	99	99	99	99	99	99	1	11	99	99	99	99	99	99	99	99	99	99	3	99	99	99	99	99	99	99
C11	632117	06/14/2011	19	20	1	1	11	99	99	99	99	99	99	99	99	99	99	3	99	99	99	99	99	99	99	99	99	99	99	1	11	99	99	99	99	99	99	99	99	99	99	3	99	99	99	99	99	99	99
C11	632118	05/24/2011	19	52	1	1	11	99	99	99	99	99	99	99	99	99	99	3	99	99	99	99	99	99	99	99	99	99	99	1	12	99	99	99	99	99	99	99	99	99	99	99	14	99	99	99	99	99	99
C11	632301	06/06/2011	10	24	2	1	11	99	99	99	99	99	99	99	99	99	99	3	99	99	99	99	99	99	99	99	99	99	99	1	11	99	99	99	99	99	99	99	99	99	99	3	99	99	99	99	99	99	99
C11	632302	06/16/2011	19	3	2	1	11	99	99	99	99	99	99	99	99	99	99	3	99	99	99	99	99	99	99	99	99	99	99	1	11	99	99	99	99	99	99	99	99	99	99	3	99	99	99	99	99	99	99
C11	632305	06/09/2011	20	4	2	1	11	99	99	99	99	99	99	99	99	99	99	3	99	99	99	99	99	99	99	99	99	99	99	1	11	99	99	99	99	99	99	99	99	99	99	3	99	99	99	99	99	99	99
C08	632306	06/11/2011	11	19	1	1	9	99	99	99	99	99	99	99	99	1	99	99	99	99	99	99	99	99	99	99	99	99	99	1	11	99	99	99	99	99	99	99	99	99	99	3	99	99	99	99	99	99	99
C11	632313	06/05/2011	8	54	2	1	6	99	99	99	99	99	1	99	99	99	99	99	99	99	99	99	99	99	99	99	99	99	99	1	11	99	99	99	99	99	99	99	99	99	99	3	99	99	99	99	99	99	99
C11	632314	05/03/2011	14	8	2	1	11	99	99	99	99	99	99	99	99	99	99	3	99	99	99	99	99	99	99	99	99	99	99	1	11	99	99	99	99	99	99	99	99	99	99	3	99	99	99	99	99	99	99
C11	632315	05/15/2011	10	20	2	1	11	99	99	99	99	99	99	99	99	99	99	3	99	99	99	99	99	99	99	99	99	99	99	1	11	99	99	99	99	99	99	99	99	99	99	3	99	99	99	99	99	99	99
C11	632316	05/14/2011	10	59	1	1	11	99	99	99	99	99	99	99	99	99	99	3	99	99	99	99	99	99	99	99	99	99	99	1	11	99	99	99	99	99	99	99	99	99	99	3	99	99	99	99	99	99	99
C11	632318	05/11/2011	15	42	1	1	11	99	99	99	99	99	99	99	99	99	99	3	99	99	99	99	99	99	99	99	99	99	99	1	11	99	99	99	99	99	99	99	99	99	99	3	99	99	99	99	99	99	99
C11	632321	05/27/2011	9	26	1	1	11	99	99	99	99	99	99	99	99	99	99	3	99	99	99	99	99	99	99	99	99	99	99	1	11	99	99	99	99	99	99	99	99	99	99	4	99	99	99	99	99	99	99
D03	700102	05/22/2011	17	10	2	1	14	99	99	99	99	99	99	99	99	99	99	99	99	99	39	99	99	99	99	99	99	99	99	1	14	99	99	99	99	99	99	99	99	99	99	99	99	99	34	99	99	99	99
D03	700103	05/22/2011	14	5	2	1	14	99	99	99	99	99	99	99	99	99	99	99	99	99	39	99	99	99	99	99	99	99	99	1	14	99	99	99	99	99	99	99	99	99	99	99	99	99	2	99	99	99	99
D03	700104	05/20/2011	13	18	2	1	14	99	99	99	99	99	99	99	99	99	99	99	99	99	39	99	99	99	99	99	99	99	99	1	14	99	99	99	99	99	99	99	99	99	99	99	99	99	32	99	99	99	99
D03	700106	05/22/2011	15	19	1	1	14	99	99	99	99	99	99	99	99	99	99	99	99	99	39	99	99	99	99	99	99	99	99	1	14	99	99	99	99	99	99	99	99	99	99	99	99	99	34	99	99	99	99
D03	700108	05/21/2011	19	10	1	1	14	99	99	99	99	99	99	99	99	99	99	99	99	99	39	99	99	99	99	99	99	99	99	1	14	99	99	99	99	99	99	99	99	99	99	99	99	99	34	99	99	99	99
D03	700109	06/07/2011	19	23	2	1	14	99	99	99	99	99	99	99	99	99	99	99	99	99	39	99	99	99	99	99	99	99	99	1	14	99	99	99	99	99	99	99	99	99	99	99	99	99	39	99	99	99	99
D03	700112	05/21/2011	18	2	2	1	14	99	99	99	99	99	99	99	99	99	99	99	99	99	39	99	99	99	99	99	99	99	99	1	14	99	99	99	99	99	99	99	99	99	99	99	99	99	34	99	99	99	99
D03	700113	05/17/2011	17	39	1	1	14	99	99	99	99	99	99	99	99	99	99	99	99	99	39	99	99	99	99	99	99	99	99	1	14	99	99	99	99	99	99	99	99	99	99	99	99	99	32	99	99	99	99
D03	700114	05/19/2011	10	7	2	1	14	99	99	99	99	99	99	99	99	99	99	99	99	99	33	99	99	99	99	99	99	99	99	1	14	99	99	99	99	99	99	99	99	99	99	99	99	99	39	99	99	99	99
D03	700117	06/11/2011	19	41	2	1	14	99	99	99	99	99	99	99	99	99	99	99	99	99	39	99	99	99	99	99	99	99	99	1	14	99	99	99	99	99	99	99	99	99	99	99	99	99	18	99	99	99	99
D03	700118	05/18/2011	16	30	2	1	14	99	99	99	99	99	99	99	99	99	99	99	99	99	39	99	99	99	99	99	99	99	99	1	14	99	99	99	99	99	99	99	99	99	99	99	99	99	35	99	99	99	99
D03	700119	05/17/2011	19	23	1	1	14	99	99	99	99	99	99	99	99	99	99	99	99	99	39	99	99	99	99	99	99	99	99	1	14	99	99	99	99	99	99	99	99	99	99	99	99	99	34	99	99	99	99
D03	700120	05/18/2011	15	16	2	1	14	99	99	99	99	99	99	99	99	99	99	99	99	99	39	99	99	99	99	99	99	99	99	1	14	99	99	99	99	99	99	99	99	99	99	99	99	99	34	99	99	99	99
D03	700121	05/18/2011	20	16	1	1	14	99	99	99	99	99	99	99	99	99	99	99	99	99	39	99	99	99	99	99	99	99	99	1	14	99	99	99	99	99	99	99	99	99	99	99	99	99	17	99	99	99	99
D03	700124	05/26/2011	16	40	2	1	14	99	99	99	99	99	99	99	99	99	99	99	99	99	35	99	99	99	99	99	99	99	99	1	14	99	99	99	99	99	99	99	99	99	99	99	99	99	39	99	99	99	99
D00	700302	06/06/2011	21	50	2	1	14	99	99	99	99	99	99	99	99	99	99	99	99	99	2	99	99	99	99	99	99	99	99	1	14	99	99	99	99	99	99	99	99	99	99	99	99	99	39	99	99	99	99
D00	700303	05/08/2011	17	25	1	1	14	99	99	99	99	99	99	99	99	99	99	99	99	99	39	99	99	99	99	99	99	99	99	1	14	99	99	99	99	99	99	99	99	99	99	99	99	99	39	99	99	99	99
D00	700305	05/07/2011	10	26	1	1	14	99	99	99	99	99	99	99	99	99	99	99	99	99	39	99	99	99	99	99	99	99	99	1	14	99	99	99	99	99	99	99	99	99	99	99	99	99	2	99	99	99	99
D00	700308	05/08/2011	9	52	1	1	14	99	99	99	99	99	99	99	99	99	99	99	99	99	39	99	99	99	99	99	99	99	99	1	14	99	99	99	99	99	99	99	99	99	99	99	99	99	39	99	99	99	99
D00	700309	05/14/2011	9	42	1	1	14	99	99	99	99	99	99	99	99	99	99	99	99	99	35	99	99	99	99	99	99	99	99	1	14	99	99	99	99	99	99	99	99	99	99	99	99	99	39	99	99	99	99
D00	700310	05/13/2011	19	16	2	1	14	99	99	99	99	99	99	99	99	99	99	99	99	99	39	99	99	99	99	99	99	99	99	1	14	99	99	99	99	99	99	99	99	99	99	99	99	99	39	99	99	99	99
D00	700313	05/06/2011	19	40	2	1	14	99	99	99	99	99	99	99	99	99	99	99	99	99	39	99	99	99	99	99	99	99	99	1	14	99	99	99	99	99	99	99	99	99	99	99	99	99	39	99	99	99	99
D00	700314	05/08/2011	19	58	2	1	14	99	99	99	99	99	99	99	99	99	99	99	99	99	39	99	99	99	99	99	99	99	99	1	14	99	99	99	99	99	99	99	99	99	99	99	99	99	39	99	99	99	99
D00	700315	05/13/2011	18	8	2	1	14	99	99	99	99	99	99	99	99	99	99	99	99	99	35	99	99	99	99	99	99	99	99	1	15	99	99	99	99	99	99	99	99	99	99	99	99	99	99	15	99	99	99
D00	700316	05/09/2011	10	27	1	1	14	99	99	99	99	99	99	99	99	99	99	99	99	99	39	99	99	99	99	99	99	99	99	1	14	99	99	99	99	99	99	99	99	99	99	99	99	99	39	99	99	99	99
D00	700317	05/06/2011	20	59	1	1	14	99	99	99	99	99	99	99	99	99	99	99	99	99	39	99	99	99	99	99	99	99	99	1	14	99	99	99	99	99	99	99	99	99	99	99	99	99	39	99	99	99	99
D00	700319	05/09/2011	12	0	1	1	16	99	99	99	99	99	99	99	99	99	99	99	99	99	99	99	7	99	99	99	99	99	99	1	14	99	99	99	99	99	99	99	99	99	99	99	99	99	39	99	99	99	99
D00	700322	05/12/2011	9	1	2	1	14	99	99	99	99	99	99	99	99	99	99	99	99	99	39	99	99	99	99	99	99	99	99	1	5	99	99	99	99	5	99	99	99	99	99	99	99	99	99	99	99	99	99
D00	700323	05/11/2011	18	39	2	1	14	99	99	99	99	99	99	99	99	99	99	99	99	99	39	99	99	99	99	99	99	99	99	1	14	99	99	99	99	99	99	99	99	99	99	99	99	99	36	99	99	99	99
D02	702103	05/04/2011	16	5	1	1	14	99	99	99	99	99	99	99	99	99	99	99	99	99	36	99	99	99	99	99	99	99	99	1	14	99	99	99	99	99	99	99	99	99	99	99	99	99	34	99	99	99	99
D02	702105	05/15/2011	12	58	1	1	14	99	99	99	99	99	99	99	99	99	99	99	99	99	36	99	99	99	99	99	99	99	99	1	14	99	99	99	99	99	99	99	99	99	99	99	99	99	34	99	99	99	99
D02	702108	05/14/2011	10	19	2	1	14	99	99	99	99	99	99	99	99	99	99	99	99	99	36	99	99	99	99	99	99	99	99	1	14	99	99	99	99	99	99	99	99	99	99	99	99	99	39	99	99	99	99
D02	702109	05/14/2011	12	27	1	1	14	99	99	99	99	99	99	99	99	99	99	99	99	99	36	99	99	99	99	99	99	99	99	1	14	99	99	99	99	99	99	99	99	99	99	99	99	99	39	99	99	99	99
D02	702112	05/20/2011	12	48	1	1	14	99	99	99	99	99	99	99	99	99	99	99	99	99	36	99	99	99	99	99	99	99	99	1	14	99	99	99	99	99	99	99	99	99	99	99	99	99	33	99	99	99	99
D02	702114	05/21/2011	12	51	2	1	14	99	99	99	99	99	99	99	99	99	99	99	99	99	36	99	99	99	99	99	99	99	99	1	14	99	99	99	99	99	99	99	99	99	99	99	99	99	35	99	99	99	99
D02	702115	05/29/2011	15	43	2	1	14	99	99	99	99	99	99	99	99	99	99	99	99	99	36	99	99	99	99	99	99	99	99	1	14	99	99	99	99	99	99	99	99	99	99	99	99	99	32	99	99	99	99
D02	702116	05/15/2011	14	27	1	1	14	99	99	99	99	99	99	99	99	99	99	99	99	99	36	99	99	99	99	99	99	99	99	1	14	99	99	99	99	99	99	99	99	99	99	99	99	99	35	99	99	99	99
D02	702118	06/10/2011	19	50	1	1	14	99	99	99	99	99	99	99	99	99	99	99	99	99	36	99	99	99	99	99	99	99	99	1	14	99	99	99	99	99	99	99	99	99	99	99	99	99	36	99	99	99	99
D02	702120	05/29/2011	17	11	2	1	14	99	99	99	99	99	99	99	99	99	99	99	99	99	36	99	99	99	99	99	99	99	99	1	14	99	99	99	99	99	99	99	99	99	99	99	99	99	22	99	99	99	99
D02	702122	05/21/2011	12	1	2	1	14	99	99	99	99	99	99	99	99	99	99	99	99	99	36	99	99	99	99	99	99	99	99	1	14	99	99	99	99	99	99	99	99	99	99	99	99	99	34	99	99	99	99
D02	702125	05/20/2011	20	16	1	1	14	99	99	99	99	99	99	99	99	99	99	99	99	99	36	99	99	99	99	99	99	99	99	1	15	99	99	99	99	99	99	99	99	99	99	99	99	99	99	36	99	99	99
D02	702301	05/07/2011	16	40	2	1	14	99	99	99	99	99	99	99	99	99	99	99	99	99	36	99	99	99	99	99	99	99	99	1	14	99	99	99	99	99	99	99	99	99	99	99	99	99	36	99	99	99	99
D02	702302	06/05/2011	10	41	2	1	2	99	5	99	99	99	99	99	99	99	99	99	99	99	99	99	99	99	99	99	99	99	99	1	14	99	99	99	99	99	99	99	99	99	99	99	99	99	36	99	99	99	99
D02	702303	05/15/2011	17	47	2	1	14	99	99	99	99	99	99	99	99	99	99	99	99	99	36	99	99	99	99	99	99	99	99	1	14	99	99	99	99	99	99	99	99	99	99	99	99	99	15	99	99	99	99
D02	702304	06/05/2011	11	47	1	1	14	99	99	99	99	99	99	99	99	99	99	99	99	99	36	99	99	99	99	99	99	99	99	1	14	99	99	99	99	99	99	99	99	99	99	99	99	99	30	99	99	99	99
D02	702306	05/15/2011	16	13	2	1	14	99	99	99	99	99	99	99	99	99	99	99	99	99	36	99	99	99	99	99	99	99	99	1	14	99	99	99	99	99	99	99	99	99	99	99	99	99	34	99	99	99	99
D02	702307	05/30/2011	12	14	2	1	14	99	99	99	99	99	99	99	99	99	99	99	99	99	36	99	99	99	99	99	99	99	99	1	14	99	99	99	99	99	99	99	99	99	99	99	99	99	36	99	99	99	99
D02	702312	05/10/2011	17	57	2	1	14	99	99	99	99	99	99	99	99	99	99	99	99	99	32	99	99	99	99	99	99	99	99	1	15	99	99	99	99	99	99	99	99	99	99	99	99	99	99	28	99	99	99
D02	702313	06/12/2011	10	27	1	1	14	99	99	99	99	99	99	99	99	99	99	99	99	99	36	99	99	99	99	99	99	99	99	1	14	99	99	99	99	99	99	99	99	99	99	99	99	99	36	99	99	99	99
D02	702317	06/11/2011	21	37	1	1	2	99	19	99	99	99	99	99	99	99	99	99	99	99	99	99	99	99	99	99	99	99	99	1	14	99	99	99	99	99	99	99	99	99	99	99	99	99	36	99	99	99	99
D02	702319	05/07/2011	14	30	1	1	14	99	99	99	99	99	99	99	99	99	99	99	99	99	36	99	99	99	99	99	99	99	99	1	14	99	99	99	99	99	99	99	99	99	99	99	99	99	36	99	99	99	99
D02	702320	06/05/2011	16	31	1	1	14	99	99	99	99	99	99	99	99	99	99	99	99	99	36	99	99	99	99	99	99	99	99	1	14	99	99	99	99	99	99	99	99	99	99	99	99	99	36	99	99	99	99
D02	702321	06/12/2011	18	23	2	1	14	99	99	99	99	99	99	99	99	99	99	99	99	99	36	99	99	99	99	99	99	99	99	1	14	99	99	99	99	99	99	99	99	99	99	99	99	99	3	99	99	99	99
D02	702322	05/24/2011	19	41	2	1	14	99	99	99	99	99	99	99	99	99	99	99	99	99	36	99	99	99	99	99	99	99	99	1	14	99	99	99	99	99	99	99	99	99	99	99	99	99	36	99	99	99	99
D02	702324	05/08/2011	17	6	1	1	14	99	99	99	99	99	99	99	99	99	99	99	99	99	36	99	99	99	99	99	99	99	99	1	14	99	99	99	99	99	99	99	99	99	99	99	99	99	36	99	99	99	99
D02	702325	06/05/2011	15	2	2	1	14	99	99	99	99	99	99	99	99	99	99	99	99	99	36	99	99	99	99	99	99	99	99	1	14	99	99	99	99	99	99	99	99	99	99	99	99	99	27	99	99	99	99
D03	709102	05/15/2011	10	49	1	1	14	99	99	99	99	99	99	99	99	99	99	99	99	99	38	99	99	99	99	99	99	99	99	1	14	99	99	99	99	99	99	99	99	99	99	99	99	99	11	99	99	99	99
D03	709104	05/14/2011	19	3	2	1	14	99	99	99	99	99	99	99	99	99	99	99	99	99	38	99	99	99	99	99	99	99	99	1	20	99	99	99	99	99	99	99	99	99	99	99	99	99	99	99	99	99	99
D03	709105	05/25/2011	19	12	1	1	14	99	99	99	99	99	99	99	99	99	99	99	99	99	38	99	99	99	99	99	99	99	99	1	14	99	99	99	99	99	99	99	99	99	99	99	99	99	38	99	99	99	99
D03	709107	05/12/2011	20	14	1	1	14	99	99	99	99	99	99	99	99	99	99	99	99	99	38	99	99	99	99	99	99	99	99	1	14	99	99	99	99	99	99	99	99	99	99	99	99	99	38	99	99	99	99
D03	709109	05/11/2011	19	16	2	1	14	99	99	99	99	99	99	99	99	99	99	99	99	99	38	99	99	99	99	99	99	99	99	1	14	99	99	99	99	99	99	99	99	99	99	99	99	99	38	99	99	99	99
D03	709116	05/28/2011	13	56	1	1	14	99	99	99	99	99	99	99	99	99	99	99	99	99	38	99	99	99	99	99	99	99	99	1	14	99	99	99	99	99	99	99	99	99	99	99	99	99	34	99	99	99	99
D03	709117	05/14/2011	20	52	1	1	14	99	99	99	99	99	99	99	99	99	99	99	99	99	38	99	99	99	99	99	99	99	99	1	14	99	99	99	99	99	99	99	99	99	99	99	99	99	38	99	99	99	99
D03	709118	05/20/2011	20	43	1	1	14	99	99	99	99	99	99	99	99	99	99	99	99	99	38	99	99	99	99	99	99	99	99	1	12	99	99	99	99	99	99	99	99	99	99	99	12	99	99	99	99	99	99
D03	709120	05/11/2011	14	8	2	1	14	99	99	99	99	99	99	99	99	99	99	99	99	99	38	99	99	99	99	99	99	99	99	1	14	99	99	99	99	99	99	99	99	99	99	99	99	99	38	99	99	99	99
D03	709121	05/22/2011	10	58	1	1	14	99	99	99	99	99	99	99	99	99	99	99	99	99	38	99	99	99	99	99	99	99	99	1	14	99	99	99	99	99	99	99	99	99	99	99	99	99	36	99	99	99	99
D03	709122	05/15/2011	13	48	2	1	14	99	99	99	99	99	99	99	99	99	99	99	99	99	38	99	99	99	99	99	99	99	99	1	14	99	99	99	99	99	99	99	99	99	99	99	99	99	36	99	99	99	99
D03	709123	05/10/2011	17	10	1	1	14	99	99	99	99	99	99	99	99	99	99	99	99	99	38	99	99	99	99	99	99	99	99	1	14	99	99	99	99	99	99	99	99	99	99	99	99	99	38	99	99	99	99
D03	709124	05/11/2011	15	24	1	1	8	99	99	99	99	99	99	99	15	99	99	99	99	99	99	99	99	99	99	99	99	99	99	1	14	99	99	99	99	99	99	99	99	99	99	99	99	99	38	99	99	99	99
D03	709127	05/24/2011	10	3	2	1	14	99	99	99	99	99	99	99	99	99	99	99	99	99	38	99	99	99	99	99	99	99	99	1	14	99	99	99	99	99	99	99	99	99	99	99	99	99	12	99	99	99	99
D03	709304	05/07/2011	19	37	2	1	14	99	99	99	99	99	99	99	99	99	99	99	99	99	38	99	99	99	99	99	99	99	99	1	14	99	99	99	99	99	99	99	99	99	99	99	99	99	35	99	99	99	99
D03	709305	05/06/2011	14	9	2	1	14	99	99	99	99	99	99	99	99	99	99	99	99	99	38	99	99	99	99	99	99	99	99	1	14	99	99	99	99	99	99	99	99	99	99	99	99	99	12	99	99	99	99
D03	709306	05/05/2011	19	2	2	1	14	99	99	99	99	99	99	99	99	99	99	99	99	99	38	99	99	99	99	99	99	99	99	1	15	99	99	99	99	99	99	99	99	99	99	99	99	99	99	20	99	99	99
D03	709309	05/05/2011	16	0	1	1	14	99	99	99	99	99	99	99	99	99	99	99	99	99	38	99	99	99	99	99	99	99	99	1	14	99	99	99	99	99	99	99	99	99	99	99	99	99	38	99	99	99	99
D03	709310	05/06/2011	15	26	1	1	14	99	99	99	99	99	99	99	99	99	99	99	99	99	38	99	99	99	99	99	99	99	99	1	2	99	3	99	99	99	99	99	99	99	99	99	99	99	99	99	99	99	99
D03	709311	05/06/2011	10	11	2	1	14	99	99	99	99	99	99	99	99	99	99	99	99	99	38	99	99	99	99	99	99	99	99	1	14	99	99	99	99	99	99	99	99	99	99	99	99	99	38	99	99	99	99
D03	709314	05/10/2011	19	33	1	1	14	99	99	99	99	99	99	99	99	99	99	99	99	99	37	99	99	99	99	99	99	99	99	1	14	99	99	99	99	99	99	99	99	99	99	99	99	99	38	99	99	99	99
D03	709317	05/03/2011	20	28	1	1	14	99	99	99	99	99	99	99	99	99	99	99	99	99	38	99	99	99	99	99	99	99	99	1	14	99	99	99	99	99	99	99	99	99	99	99	99	99	35	99	99	99	99
D03	709318	05/06/2011	19	28	2	1	14	99	99	99	99	99	99	99	99	99	99	99	99	99	38	99	99	99	99	99	99	99	99	1	14	99	99	99	99	99	99	99	99	99	99	99	99	99	38	99	99	99	99
D03	709321	05/20/2011	21	41	1	1	14	99	99	99	99	99	99	99	99	99	99	99	99	99	38	99	99	99	99	99	99	99	99	1	14	99	99	99	99	99	99	99	99	99	99	99	99	99	14	99	99	99	99
D03	709323	05/04/2011	16	9	1	1	14	99	99	99	99	99	99	99	99	99	99	99	99	99	38	99	99	99	99	99	99	99	99	1	1	97	99	99	99	99	99	99	99	99	99	99	99	99	99	99	99	99	99
D03	709324	05/06/2011	8	56	2	1	14	99	99	99	99	99	99	99	99	99	99	99	99	99	38	99	99	99	99	99	99	99	99	1	14	99	99	99	99	99	99	99	99	99	99	99	99	99	38	99	99	99	99
D03	709327	05/13/2011	20	45	1	1	14	99	99	99	99	99	99	99	99	99	99	99	99	99	38	99	99	99	99	99	99	99	99	1	14	99	99	99	99	99	99	99	99	99	99	99	99	99	38	99	99	99	99
D00	710101	05/12/2011	18	39	1	1	14	99	99	99	99	99	99	99	99	99	99	99	99	99	2	99	99	99	99	99	99	99	99	1	1	5	99	99	99	99	99	99	99	99	99	99	99	99	99	99	99	99	99
D00	710102	05/12/2011	20	5	2	1	14	99	99	99	99	99	99	99	99	99	99	99	99	99	2	99	99	99	99	99	99	99	99	1	14	99	99	99	99	99	99	99	99	99	99	99	99	99	2	99	99	99	99
D00	710103	05/15/2011	13	40	1	1	16	99	99	99	99	99	99	99	99	99	99	99	99	99	99	99	2	99	99	99	99	99	99	1	14	99	99	99	99	99	99	99	99	99	99	99	99	99	2	99	99	99	99
D00	710105	05/05/2011	18	1	1	1	14	99	99	99	99	99	99	99	99	99	99	99	99	99	2	99	99	99	99	99	99	99	99	1	14	99	99	99	99	99	99	99	99	99	99	99	99	99	2	99	99	99	99
D00	710106	05/07/2011	19	18	2	1	14	99	99	99	99	99	99	99	99	99	99	99	99	99	2	99	99	99	99	99	99	99	99	1	14	99	99	99	99	99	99	99	99	99	99	99	99	99	38	99	99	99	99
D00	710108	05/16/2011	19	21	2	1	14	99	99	99	99	99	99	99	99	99	99	99	99	99	2	99	99	99	99	99	99	99	99	1	14	99	99	99	99	99	99	99	99	99	99	99	99	99	2	99	99	99	99
D00	710110	05/04/2011	18	36	1	1	14	99	99	99	99	99	99	99	99	99	99	99	99	99	2	99	99	99	99	99	99	99	99	1	14	99	99	99	99	99	99	99	99	99	99	99	99	99	17	99	99	99	99
D00	710113	05/14/2011	15	21	2	1	14	99	99	99	99	99	99	99	99	99	99	99	99	99	2	99	99	99	99	99	99	99	99	1	14	99	99	99	99	99	99	99	99	99	99	99	99	99	13	99	99	99	99
D00	710115	05/14/2011	17	2	1	1	14	99	99	99	99	99	99	99	99	99	99	99	99	99	2	99	99	99	99	99	99	99	99	1	14	99	99	99	99	99	99	99	99	99	99	99	99	99	17	99	99	99	99
D00	710120	05/07/2011	17	28	1	1	14	99	99	99	99	99	99	99	99	99	99	99	99	99	2	99	99	99	99	99	99	99	99	1	14	99	99	99	99	99	99	99	99	99	99	99	99	99	2	99	99	99	99
D00	710121	05/16/2011	18	1	1	1	14	99	99	99	99	99	99	99	99	99	99	99	99	99	2	99	99	99	99	99	99	99	99	1	14	99	99	99	99	99	99	99	99	99	99	99	99	99	2	99	99	99	99
D00	710123	05/15/2011	15	27	2	1	14	99	99	99	99	99	99	99	99	99	99	99	99	99	2	99	99	99	99	99	99	99	99	1	15	99	99	99	99	99	99	99	99	99	99	99	99	99	99	37	99	99	99
D00	710124	05/30/2011	20	17	1	1	14	99	99	99	99	99	99	99	99	99	99	99	99	99	2	99	99	99	99	99	99	99	99	1	14	99	99	99	99	99	99	99	99	99	99	99	99	99	2	99	99	99	99
D00	710126	05/10/2011	20	7	1	1	14	99	99	99	99	99	99	99	99	99	99	99	99	99	2	99	99	99	99	99	99	99	99	1	14	99	99	99	99	99	99	99	99	99	99	99	99	99	33	99	99	99	99
D00	710127	05/10/2011	19	0	1	1	14	99	99	99	99	99	99	99	99	99	99	99	99	99	2	99	99	99	99	99	99	99	99	1	14	99	99	99	99	99	99	99	99	99	99	99	99	99	33	99	99	99	99
D00	710128	05/14/2011	21	1	2	1	14	99	99	99	99	99	99	99	99	99	99	99	99	99	2	99	99	99	99	99	99	99	99	1	14	99	99	99	99	99	99	99	99	99	99	99	99	99	2	99	99	99	99
D00	710302	05/21/2011	11	47	1	1	14	99	99	99	99	99	99	99	99	99	99	99	99	99	2	99	99	99	99	99	99	99	99	1	15	99	99	99	99	99	99	99	99	99	99	99	99	99	99	6	99	99	99
D00	710303	05/18/2011	20	0	1	1	14	99	99	99	99	99	99	99	99	99	99	99	99	99	2	99	99	99	99	99	99	99	99	1	14	99	99	99	99	99	99	99	99	99	99	99	99	99	2	99	99	99	99
D00	710306	05/21/2011	20	0	1	1	14	99	99	99	99	99	99	99	99	99	99	99	99	99	2	99	99	99	99	99	99	99	99	1	14	99	99	99	99	99	99	99	99	99	99	99	99	99	2	99	99	99	99
D00	710308	05/24/2011	19	14	1	1	14	99	99	99	99	99	99	99	99	99	99	99	99	99	2	99	99	99	99	99	99	99	99	1	14	99	99	99	99	99	99	99	99	99	99	99	99	99	35	99	99	99	99
D00	710309	05/21/2011	17	19	1	1	14	99	99	99	99	99	99	99	99	99	99	99	99	99	33	99	99	99	99	99	99	99	99	1	14	99	99	99	99	99	99	99	99	99	99	99	99	99	2	99	99	99	99
D00	710311	05/21/2011	18	47	2	1	14	99	99	99	99	99	99	99	99	99	99	99	99	99	2	99	99	99	99	99	99	99	99	1	14	99	99	99	99	99	99	99	99	99	99	99	99	99	36	99	99	99	99
D00	710313	05/18/2011	18	50	1	1	14	99	99	99	99	99	99	99	99	99	99	99	99	99	2	99	99	99	99	99	99	99	99	1	14	99	99	99	99	99	99	99	99	99	99	99	99	99	2	99	99	99	99
D00	710317	05/20/2011	17	52	1	1	14	99	99	99	99	99	99	99	99	99	99	99	99	99	2	99	99	99	99	99	99	99	99	1	14	99	99	99	99	99	99	99	99	99	99	99	99	99	24	99	99	99	99
D00	710318	05/22/2011	16	27	2	1	14	99	99	99	99	99	99	99	99	99	99	99	99	99	2	99	99	99	99	99	99	99	99	1	15	99	99	99	99	99	99	99	99	99	99	99	99	99	99	8	99	99	99
D00	710319	06/05/2011	22	15	2	1	6	99	99	99	99	99	2	99	99	99	99	99	99	99	99	99	99	99	99	99	99	99	99	1	14	99	99	99	99	99	99	99	99	99	99	99	99	99	2	99	99	99	99
D00	710320	05/31/2011	20	21	2	1	14	99	99	99	99	99	99	99	99	99	99	99	99	99	2	99	99	99	99	99	99	99	99	1	14	99	99	99	99	99	99	99	99	99	99	99	99	99	12	99	99	99	99
D00	710323	05/20/2011	18	6	1	1	14	99	99	99	99	99	99	99	99	99	99	99	99	99	2	99	99	99	99	99	99	99	99	1	14	99	99	99	99	99	99	99	99	99	99	99	99	99	2	99	99	99	99
D00	710324	05/17/2011	20	1	2	1	14	99	99	99	99	99	99	99	99	99	99	99	99	99	2	99	99	99	99	99	99	99	99	1	14	99	99	99	99	99	99	99	99	99	99	99	99	99	38	99	99	99	99
D00	710327	05/25/2011	20	1	1	1	14	99	99	99	99	99	99	99	99	99	99	99	99	99	2	99	99	99	99	99	99	99	99	1	14	99	99	99	99	99	99	99	99	99	99	99	99	99	16	99	99	99	99
D00	710328	05/24/2011	20	44	2	1	14	99	99	99	99	99	99	99	99	99	99	99	99	99	2	99	99	99	99	99	99	99	99	1	14	99	99	99	99	99	99	99	99	99	99	99	99	99	39	99	99	99	99
D04	731101	05/07/2011	13	45	2	1	14	99	99	99	99	99	99	99	99	99	99	99	99	99	20	99	99	99	99	99	99	99	99	1	14	99	99	99	99	99	99	99	99	99	99	99	99	99	20	99	99	99	99
D04	731102	05/07/2011	12	14	1	1	14	99	99	99	99	99	99	99	99	99	99	99	99	99	20	99	99	99	99	99	99	99	99	1	14	99	99	99	99	99	99	99	99	99	99	99	99	99	20	99	99	99	99
D04	731103	05/07/2011	11	6	2	1	14	99	99	99	99	99	99	99	99	99	99	99	99	99	20	99	99	99	99	99	99	99	99	1	14	99	99	99	99	99	99	99	99	99	99	99	99	99	20	99	99	99	99
D04	731104	05/29/2011	18	11	1	1	14	99	99	99	99	99	99	99	99	99	99	99	99	99	20	99	99	99	99	99	99	99	99	1	14	99	99	99	99	99	99	99	99	99	99	99	99	99	20	99	99	99	99
D04	731307	05/14/2011	15	50	2	1	14	99	99	99	99	99	99	99	99	99	99	99	99	99	20	99	99	99	99	99	99	99	99	1	14	99	99	99	99	99	99	99	99	99	99	99	99	99	20	99	99	99	99
D04	731308	05/14/2011	19	45	2	1	14	99	99	99	99	99	99	99	99	99	99	99	99	99	20	99	99	99	99	99	99	99	99	1	14	99	99	99	99	99	99	99	99	99	99	99	99	99	20	99	99	99	99
D04	731310	05/05/2011	19	0	1	1	14	99	99	99	99	99	99	99	99	99	99	99	99	99	20	99	99	99	99	99	99	99	99	1	14	99	99	99	99	99	99	99	99	99	99	99	99	99	20	99	99	99	99
D04	731312	05/06/2011	18	51	1	1	14	99	99	99	99	99	99	99	99	99	99	99	99	99	20	99	99	99	99	99	99	99	99	1	14	99	99	99	99	99	99	99	99	99	99	99	99	99	20	99	99	99	99
D05	802102	05/29/2011	11	0	2	1	15	99	99	99	99	99	99	99	99	99	99	99	99	99	99	30	99	99	99	99	99	99	99	1	16	99	99	99	99	99	99	99	99	99	99	99	99	99	99	99	2	99	99
D05	802105	05/22/2011	19	47	2	1	15	99	99	99	99	99	99	99	99	99	99	99	99	99	99	30	99	99	99	99	99	99	99	1	16	99	99	99	99	99	99	99	99	99	99	99	99	99	99	99	14	99	99
D05	802107	06/05/2011	14	38	2	1	15	99	99	99	99	99	99	99	99	99	99	99	99	99	99	30	99	99	99	99	99	99	99	1	10	99	99	99	99	99	99	99	99	99	2	99	99	99	99	99	99	99	99
D05	802108	05/02/2011	20	51	2	1	15	99	99	99	99	99	99	99	99	99	99	99	99	99	99	30	99	99	99	99	99	99	99	1	15	99	99	99	99	99	99	99	99	99	99	99	99	99	99	14	99	99	99
D05	802109	05/30/2011	17	47	1	1	15	99	99	99	99	99	99	99	99	99	99	99	99	99	99	30	99	99	99	99	99	99	99	1	15	99	99	99	99	99	99	99	99	99	99	99	99	99	99	13	99	99	99
D05	802113	05/15/2011	15	49	2	1	15	99	99	99	99	99	99	99	99	99	99	99	99	99	99	30	99	99	99	99	99	99	99	1	15	99	99	99	99	99	99	99	99	99	99	99	99	99	99	30	99	99	99
D05	802115	05/22/2011	16	54	2	1	15	99	99	99	99	99	99	99	99	99	99	99	99	99	99	30	99	99	99	99	99	99	99	1	15	99	99	99	99	99	99	99	99	99	99	99	99	99	99	35	99	99	99
D05	802118	05/02/2011	17	0	2	1	15	99	99	99	99	99	99	99	99	99	99	99	99	99	99	30	99	99	99	99	99	99	99	1	15	99	99	99	99	99	99	99	99	99	99	99	99	99	99	31	99	99	99
D05	802128	05/15/2011	14	38	2	1	15	99	99	99	99	99	99	99	99	99	99	99	99	99	99	30	99	99	99	99	99	99	99	1	15	99	99	99	99	99	99	99	99	99	99	99	99	99	99	28	99	99	99
D05	802301	05/22/2011	15	15	2	1	15	99	99	99	99	99	99	99	99	99	99	99	99	99	99	30	99	99	99	99	99	99	99	1	15	99	99	99	99	99	99	99	99	99	99	99	99	99	99	35	99	99	99
D05	802302	05/24/2011	19	34	2	1	15	99	99	99	99	99	99	99	99	99	99	99	99	99	99	30	99	99	99	99	99	99	99	1	15	99	99	99	99	99	99	99	99	99	99	99	99	99	99	5	99	99	99
D05	802303	05/10/2011	21	24	1	1	15	99	99	99	99	99	99	99	99	99	99	99	99	99	99	30	99	99	99	99	99	99	99	1	15	99	99	99	99	99	99	99	99	99	99	99	99	99	99	30	99	99	99
D05	802305	05/21/2011	14	26	1	1	15	99	99	99	99	99	99	99	99	99	99	99	99	99	99	30	99	99	99	99	99	99	99	1	15	99	99	99	99	99	99	99	99	99	99	99	99	99	99	16	99	99	99
D05	802307	05/22/2011	20	53	1	1	15	99	99	99	99	99	99	99	99	99	99	99	99	99	99	30	99	99	99	99	99	99	99	1	15	99	99	99	99	99	99	99	99	99	99	99	99	99	99	16	99	99	99
D05	802308	05/11/2011	17	56	1	1	15	99	99	99	99	99	99	99	99	99	99	99	99	99	99	30	99	99	99	99	99	99	99	1	15	99	99	99	99	99	99	99	99	99	99	99	99	99	99	30	99	99	99
D05	802309	05/10/2011	18	7	2	1	15	99	99	99	99	99	99	99	99	99	99	99	99	99	99	30	99	99	99	99	99	99	99	1	14	99	99	99	99	99	99	99	99	99	99	99	99	99	13	99	99	99	99
D14	802310	06/16/2011	10	28	1	1	19	99	99	99	99	99	99	99	99	99	99	99	99	99	99	99	99	99	99	2	99	99	99	1	1	1	99	99	99	99	99	99	99	99	99	99	99	99	99	99	99	99	99
D05	802313	05/29/2011	16	4	2	1	15	99	99	99	99	99	99	99	99	99	99	99	99	99	99	30	99	99	99	99	99	99	99	1	15	99	99	99	99	99	99	99	99	99	99	99	99	99	99	30	99	99	99
D05	802315	05/08/2011	17	30	1	1	15	99	99	99	99	99	99	99	99	99	99	99	99	99	99	14	99	99	99	99	99	99	99	1	14	99	99	99	99	99	99	99	99	99	99	99	99	99	15	99	99	99	99
D05	802316	05/14/2011	13	5	2	1	15	99	99	99	99	99	99	99	99	99	99	99	99	99	99	30	99	99	99	99	99	99	99	1	15	99	99	99	99	99	99	99	99	99	99	99	99	99	99	30	99	99	99
D05	802317	05/21/2011	17	13	1	1	15	99	99	99	99	99	99	99	99	99	99	99	99	99	99	30	99	99	99	99	99	99	99	1	15	99	99	99	99	99	99	99	99	99	99	99	99	99	99	30	99	99	99
D05	802318	05/03/2011	20	3	2	1	15	99	99	99	99	99	99	99	99	99	99	99	99	99	99	30	99	99	99	99	99	99	99	1	12	99	99	99	99	99	99	99	99	99	99	99	9	99	99	99	99	99	99
D05	802319	05/07/2011	15	6	1	1	15	99	99	99	99	99	99	99	99	99	99	99	99	99	99	30	99	99	99	99	99	99	99	1	14	99	99	99	99	99	99	99	99	99	99	99	99	99	11	99	99	99	99
D05	802321	05/08/2011	10	55	2	1	15	99	99	99	99	99	99	99	99	99	99	99	99	99	99	30	99	99	99	99	99	99	99	1	12	99	99	99	99	99	99	99	99	99	99	99	12	99	99	99	99	99	99
D05	802322	05/08/2011	11	47	1	1	15	99	99	99	99	99	99	99	99	99	99	99	99	99	99	30	99	99	99	99	99	99	99	1	14	99	99	99	99	99	99	99	99	99	99	99	99	99	13	99	99	99	99
D05	802323	05/21/2011	16	5	2	1	15	99	99	99	99	99	99	99	99	99	99	99	99	99	99	30	99	99	99	99	99	99	99	1	15	99	99	99	99	99	99	99	99	99	99	99	99	99	99	30	99	99	99
D05	802326	05/07/2011	13	47	1	1	15	99	99	99	99	99	99	99	99	99	99	99	99	99	99	30	99	99	99	99	99	99	99	1	15	99	99	99	99	99	99	99	99	99	99	99	99	99	99	14	99	99	99
D05	802327	05/14/2011	11	17	2	1	15	99	99	99	99	99	99	99	99	99	99	99	99	99	99	30	99	99	99	99	99	99	99	1	16	99	99	99	99	99	99	99	99	99	99	99	99	99	99	99	14	99	99
D05	802328	05/04/2011	19	49	2	1	15	99	99	99	99	99	99	99	99	99	99	99	99	99	99	30	99	99	99	99	99	99	99	1	8	99	99	99	99	99	99	99	19	99	99	99	99	99	99	99	99	99	99
D06	807101	05/24/2011	17	8	2	1	15	99	99	99	99	99	99	99	99	99	99	99	99	99	99	35	99	99	99	99	99	99	99	1	16	99	99	99	99	99	99	99	99	99	99	99	99	99	99	99	2	99	99
D06	807102	06/01/2011	20	6	2	1	15	99	99	99	99	99	99	99	99	99	99	99	99	99	99	35	99	99	99	99	99	99	99	1	15	99	99	99	99	99	99	99	99	99	99	99	99	99	99	35	99	99	99
D06	807103	05/24/2011	16	19	1	1	15	99	99	99	99	99	99	99	99	99	99	99	99	99	99	35	99	99	99	99	99	99	99	1	15	99	99	99	99	99	99	99	99	99	99	99	99	99	99	35	99	99	99
A06	807104	05/24/2011	16	9	1	1	1	5	99	99	99	99	99	99	99	99	99	99	99	99	99	99	99	99	99	99	99	99	99	1	15	99	99	99	99	99	99	99	99	99	99	99	99	99	99	35	99	99	99
D06	807107	05/23/2011	16	20	1	1	15	99	99	99	99	99	99	99	99	99	99	99	99	99	99	35	99	99	99	99	99	99	99	1	15	99	99	99	99	99	99	99	99	99	99	99	99	99	99	35	99	99	99
A05	807109	05/29/2011	10	11	1	1	1	11	99	99	99	99	99	99	99	99	99	99	99	99	99	99	99	99	99	99	99	99	99	1	15	99	99	99	99	99	99	99	99	99	99	99	99	99	99	35	99	99	99
D06	807113	06/04/2011	14	45	2	1	15	99	99	99	99	99	99	99	99	99	99	99	99	99	99	35	99	99	99	99	99	99	99	1	15	99	99	99	99	99	99	99	99	99	99	99	99	99	99	35	99	99	99
D06	807114	05/31/2011	20	20	1	1	15	99	99	99	99	99	99	99	99	99	99	99	99	99	99	35	99	99	99	99	99	99	99	1	15	99	99	99	99	99	99	99	99	99	99	99	99	99	99	38	99	99	99
D06	807117	05/30/2011	16	18	1	1	15	99	99	99	99	99	99	99	99	99	99	99	99	99	99	17	99	99	99	99	99	99	99	1	15	99	99	99	99	99	99	99	99	99	99	99	99	99	99	17	99	99	99
D06	807118	05/26/2011	19	40	2	1	15	99	99	99	99	99	99	99	99	99	99	99	99	99	99	35	99	99	99	99	99	99	99	1	1	6	99	99	99	99	99	99	99	99	99	99	99	99	99	99	99	99	99
D06	807119	05/25/2011	17	21	2	1	15	99	99	99	99	99	99	99	99	99	99	99	99	99	99	35	99	99	99	99	99	99	99	1	15	99	99	99	99	99	99	99	99	99	99	99	99	99	99	38	99	99	99
D06	807120	05/30/2011	14	6	1	1	15	99	99	99	99	99	99	99	99	99	99	99	99	99	99	35	99	99	99	99	99	99	99	1	15	99	99	99	99	99	99	99	99	99	99	99	99	99	99	35	99	99	99
D06	807123	06/03/2011	20	20	2	1	15	99	99	99	99	99	99	99	99	99	99	99	99	99	99	35	99	99	99	99	99	99	99	1	3	99	99	2	99	99	99	99	99	99	99	99	99	99	99	99	99	99	99
D06	807124	06/07/2011	15	37	2	1	15	99	99	99	99	99	99	99	99	99	99	99	99	99	99	14	99	99	99	99	99	99	99	1	16	99	99	99	99	99	99	99	99	99	99	99	99	99	99	99	15	99	99
D06	807127	06/02/2011	11	17	1	1	15	99	99	99	99	99	99	99	99	99	99	99	99	99	99	35	99	99	99	99	99	99	99	1	2	99	24	99	99	99	99	99	99	99	99	99	99	99	99	99	99	99	99
D06	807128	06/02/2011	20	20	2	1	15	99	99	99	99	99	99	99	99	99	99	99	99	99	99	35	99	99	99	99	99	99	99	1	11	99	99	99	99	99	99	99	99	99	99	19	99	99	99	99	99	99	99
D06	807301	05/04/2011	15	2	2	1	15	99	99	99	99	99	99	99	99	99	99	99	99	99	99	35	99	99	99	99	99	99	99	1	15	99	99	99	99	99	99	99	99	99	99	99	99	99	99	35	99	99	99
D06	807303	05/10/2011	11	45	2	1	15	99	99	99	99	99	99	99	99	99	99	99	99	99	99	14	99	99	99	99	99	99	99	1	12	99	99	99	99	99	99	99	99	99	99	99	17	99	99	99	99	99	99
D06	807304	05/05/2011	19	23	2	1	15	99	99	99	99	99	99	99	99	99	99	99	99	99	99	35	99	99	99	99	99	99	99	1	15	99	99	99	99	99	99	99	99	99	99	99	99	99	99	35	99	99	99
D06	807305	05/05/2011	14	12	2	1	15	99	99	99	99	99	99	99	99	99	99	99	99	99	99	35	99	99	99	99	99	99	99	1	16	99	99	99	99	99	99	99	99	99	99	99	99	99	99	99	18	99	99
D06	807308	05/18/2011	10	38	1	1	15	99	99	99	99	99	99	99	99	99	99	99	99	99	99	35	99	99	99	99	99	99	99	1	15	99	99	99	99	99	99	99	99	99	99	99	99	99	99	35	99	99	99
D06	807313	05/06/2011	11	17	2	1	15	99	99	99	99	99	99	99	99	99	99	99	99	99	99	35	99	99	99	99	99	99	99	1	15	99	99	99	99	99	99	99	99	99	99	99	99	99	99	34	99	99	99
D06	807315	06/08/2011	14	40	2	1	15	99	99	99	99	99	99	99	99	99	99	99	99	99	99	35	99	99	99	99	99	99	99	1	16	99	99	99	99	99	99	99	99	99	99	99	99	99	99	99	1	99	99
D06	807316	05/05/2011	9	9	1	1	15	99	99	99	99	99	99	99	99	99	99	99	99	99	99	35	99	99	99	99	99	99	99	1	15	99	99	99	99	99	99	99	99	99	99	99	99	99	99	35	99	99	99
D06	807317	06/04/2011	19	38	1	1	15	99	99	99	99	99	99	99	99	99	99	99	99	99	99	18	99	99	99	99	99	99	99	1	15	99	99	99	99	99	99	99	99	99	99	99	99	99	99	35	99	99	99
D06	807318	05/16/2011	14	28	1	1	18	99	99	99	99	99	99	99	99	99	99	99	99	99	99	99	99	99	5	99	99	99	99	1	15	99	99	99	99	99	99	99	99	99	99	99	99	99	99	34	99	99	99
D06	807320	05/09/2011	15	32	2	1	15	99	99	99	99	99	99	99	99	99	99	99	99	99	99	2	99	99	99	99	99	99	99	1	14	99	99	99	99	99	99	99	99	99	99	99	99	99	15	99	99	99	99
D06	807321	05/13/2011	19	20	1	1	15	99	99	99	99	99	99	99	99	99	99	99	99	99	99	35	99	99	99	99	99	99	99	1	15	99	99	99	99	99	99	99	99	99	99	99	99	99	99	35	99	99	99
D06	807325	05/04/2011	17	27	2	1	15	99	99	99	99	99	99	99	99	99	99	99	99	99	99	35	99	99	99	99	99	99	99	1	15	99	99	99	99	99	99	99	99	99	99	99	99	99	99	35	99	99	99
D06	807327	05/06/2011	14	27	1	1	15	99	99	99	99	99	99	99	99	99	99	99	99	99	99	35	99	99	99	99	99	99	99	1	8	99	99	99	99	99	99	99	26	99	99	99	99	99	99	99	99	99	99
D06	807328	06/09/2011	19	34	2	1	15	99	99	99	99	99	99	99	99	99	99	99	99	99	99	35	99	99	99	99	99	99	99	1	15	99	99	99	99	99	99	99	99	99	99	99	99	99	99	35	99	99	99
D08	813101	05/07/2011	14	12	2	1	15	99	99	99	99	99	99	99	99	99	99	99	99	99	99	38	99	99	99	99	99	99	99	1	15	99	99	99	99	99	99	99	99	99	99	99	99	99	99	15	99	99	99
D08	813102	05/14/2011	11	14	2	1	15	99	99	99	99	99	99	99	99	99	99	99	99	99	99	38	99	99	99	99	99	99	99	1	15	99	99	99	99	99	99	99	99	99	99	99	99	99	99	38	99	99	99
D08	813104	05/17/2011	9	51	2	1	15	99	99	99	99	99	99	99	99	99	99	99	99	99	99	38	99	99	99	99	99	99	99	1	15	99	99	99	99	99	99	99	99	99	99	99	99	99	99	2	99	99	99
D08	813109	05/08/2011	11	25	1	1	15	99	99	99	99	99	99	99	99	99	99	99	99	99	99	38	99	99	99	99	99	99	99	1	15	99	99	99	99	99	99	99	99	99	99	99	99	99	99	38	99	99	99
D08	813116	05/14/2011	10	10	2	1	15	99	99	99	99	99	99	99	99	99	99	99	99	99	99	38	99	99	99	99	99	99	99	1	15	99	99	99	99	99	99	99	99	99	99	99	99	99	99	38	99	99	99
C01	813117	06/01/2011	21	3	2	1	8	99	99	99	99	99	99	99	29	99	99	99	99	99	99	99	99	99	99	99	99	99	99	1	15	99	99	99	99	99	99	99	99	99	99	99	99	99	99	38	99	99	99
D08	813118	05/28/2011	15	47	2	1	15	99	99	99	99	99	99	99	99	99	99	99	99	99	99	38	99	99	99	99	99	99	99	1	15	99	99	99	99	99	99	99	99	99	99	99	99	99	99	10	99	99	99
D08	813119	05/08/2011	21	8	1	1	15	99	99	99	99	99	99	99	99	99	99	99	99	99	99	38	99	99	99	99	99	99	99	1	15	99	99	99	99	99	99	99	99	99	99	99	99	99	99	38	99	99	99
D08	813120	05/07/2011	18	27	2	1	15	99	99	99	99	99	99	99	99	99	99	99	99	99	99	38	99	99	99	99	99	99	99	1	15	99	99	99	99	99	99	99	99	99	99	99	99	99	99	38	99	99	99
D08	813121	05/14/2011	14	48	1	1	15	99	99	99	99	99	99	99	99	99	99	99	99	99	99	38	99	99	99	99	99	99	99	1	15	99	99	99	99	99	99	99	99	99	99	99	99	99	99	38	99	99	99
D08	813122	05/19/2011	9	17	2	1	15	99	99	99	99	99	99	99	99	99	99	99	99	99	99	38	99	99	99	99	99	99	99	1	15	99	99	99	99	99	99	99	99	99	99	99	99	99	99	38	99	99	99
D08	813123	05/14/2011	16	32	1	1	15	99	99	99	99	99	99	99	99	99	99	99	99	99	99	38	99	99	99	99	99	99	99	1	15	99	99	99	99	99	99	99	99	99	99	99	99	99	99	38	99	99	99
D08	813124	05/07/2011	12	16	2	1	15	99	99	99	99	99	99	99	99	99	99	99	99	99	99	2	99	99	99	99	99	99	99	1	15	99	99	99	99	99	99	99	99	99	99	99	99	99	99	2	99	99	99
D08	813126	05/21/2011	10	23	1	1	15	99	99	99	99	99	99	99	99	99	99	99	99	99	99	38	99	99	99	99	99	99	99	1	15	99	99	99	99	99	99	99	99	99	99	99	99	99	99	38	99	99	99
D08	813307	06/06/2011	17	47	1	1	15	99	99	99	99	99	99	99	99	99	99	99	99	99	99	38	99	99	99	99	99	99	99	1	15	99	99	99	99	99	99	99	99	99	99	99	99	99	99	38	99	99	99
D08	813310	05/22/2011	9	2	1	1	15	99	99	99	99	99	99	99	99	99	99	99	99	99	99	38	99	99	99	99	99	99	99	1	15	99	99	99	99	99	99	99	99	99	99	99	99	99	99	32	99	99	99
D08	813313	05/22/2011	10	57	2	1	15	99	99	99	99	99	99	99	99	99	99	99	99	99	99	8	99	99	99	99	99	99	99	1	15	99	99	99	99	99	99	99	99	99	99	99	99	99	99	38	99	99	99
B07	813315	05/28/2011	12	53	2	1	4	99	99	99	8	99	99	99	99	99	99	99	99	99	99	99	99	99	99	99	99	99	99	1	15	99	99	99	99	99	99	99	99	99	99	99	99	99	99	38	99	99	99
D08	813316	05/18/2011	20	48	1	1	15	99	99	99	99	99	99	99	99	99	99	99	99	99	99	38	99	99	99	99	99	99	99	1	15	99	99	99	99	99	99	99	99	99	99	99	99	99	99	35	99	99	99
D08	813317	05/23/2011	20	47	1	1	15	99	99	99	99	99	99	99	99	99	99	99	99	99	99	38	99	99	99	99	99	99	99	1	15	99	99	99	99	99	99	99	99	99	99	99	99	99	99	29	99	99	99
D08	813318	05/29/2011	14	31	1	1	15	99	99	99	99	99	99	99	99	99	99	99	99	99	99	38	99	99	99	99	99	99	99	1	15	99	99	99	99	99	99	99	99	99	99	99	99	99	99	35	99	99	99
D08	813320	05/23/2011	9	45	2	1	15	99	99	99	99	99	99	99	99	99	99	99	99	99	99	38	99	99	99	99	99	99	99	1	15	99	99	99	99	99	99	99	99	99	99	99	99	99	99	38	99	99	99
D08	813321	05/08/2011	19	32	1	1	15	99	99	99	99	99	99	99	99	99	99	99	99	99	99	38	99	99	99	99	99	99	99	1	15	99	99	99	99	99	99	99	99	99	99	99	99	99	99	32	99	99	99
D08	813323	05/30/2011	22	14	2	1	15	99	99	99	99	99	99	99	99	99	99	99	99	99	99	38	99	99	99	99	99	99	99	1	15	99	99	99	99	99	99	99	99	99	99	99	99	99	99	29	99	99	99
D08	813324	05/24/2011	18	24	2	1	15	99	99	99	99	99	99	99	99	99	99	99	99	99	99	38	99	99	99	99	99	99	99	1	14	99	99	99	99	99	99	99	99	99	99	99	99	99	5	99	99	99	99
D08	813325	06/06/2011	22	0	2	1	15	99	99	99	99	99	99	99	99	99	99	99	99	99	99	38	99	99	99	99	99	99	99	1	15	99	99	99	99	99	99	99	99	99	99	99	99	99	99	38	99	99	99
2		7		3		2	1		2		1		2		2		1		2		1		2		99		2		1			1		4		2		4		1		2		3	99	99		99
D10	815320	05/09/2011	9	40	2	1	15	99	99	99	99	99	99	99	99	99	99	99	99	99	99	3	99	99	99	99	99	99	99	1	15	99	99	99	99	99	99	99	99	99	99	99	99	99	99	19	99	99	99
D10	815321	05/06/2011	19	2	1	1	15	99	99	99	99	99	99	99	99	99	99	99	99	99	99	3	99	99	99	99	99	99	99	1	15	99	99	99	99	99	99	99	99	99	99	99	99	99	99	3	99	99	99
D10	815326	05/23/2011	13	30	1	1	15	99	99	99	99	99	99	99	99	99	99	99	99	99	99	3	99	99	99	99	99	99	99	1	15	99	99	99	99	99	99	99	99	99	99	99	99	99	99	8	99	99	99
D09	825101	05/15/2011	19	13	2	1	15	99	99	99	99	99	99	99	99	99	99	99	99	99	99	9	99	99	99	99	99	99	99	1	14	99	99	99	99	99	99	99	99	99	99	99	99	99	28	99	99	99	99
D09	825102	05/04/2011	16	8	2	1	15	99	99	99	99	99	99	99	99	99	99	99	99	99	99	9	99	99	99	99	99	99	99	1	12	99	99	99	99	99	99	99	99	99	99	99	11	99	99	99	99	99	99
D09	825103	05/19/2011	21	40	2	1	15	99	99	99	99	99	99	99	99	99	99	99	99	99	99	9	99	99	99	99	99	99	99	1	15	99	99	99	99	99	99	99	99	99	99	99	99	99	99	9	99	99	99
D09	825105	05/19/2011	20	41	2	1	15	99	99	99	99	99	99	99	99	99	99	99	99	99	99	9	99	99	99	99	99	99	99	1	15	99	99	99	99	99	99	99	99	99	99	99	99	99	99	9	99	99	99
D09	825108	05/29/2011	11	40	1	1	15	99	99	99	99	99	99	99	99	99	99	99	99	99	99	9	99	99	99	99	99	99	99	1	15	99	99	99	99	99	99	99	99	99	99	99	99	99	99	9	99	99	99
D09	825110	05/06/2011	20	55	1	1	15	99	99	99	99	99	99	99	99	99	99	99	99	99	99	9	99	99	99	99	99	99	99	1	15	99	99	99	99	99	99	99	99	99	99	99	99	99	99	38	99	99	99
D09	825111	06/03/2011	18	2	2	1	15	99	99	99	99	99	99	99	99	99	99	99	99	99	99	9	99	99	99	99	99	99	99	1	15	99	99	99	99	99	99	99	99	99	99	99	99	99	99	9	99	99	99
D09	825112	05/25/2011	21	7	2	1	15	99	99	99	99	99	99	99	99	99	99	99	99	99	99	9	99	99	99	99	99	99	99	1	15	99	99	99	99	99	99	99	99	99	99	99	99	99	99	9	99	99	99
D09	825113	06/08/2011	14	42	2	1	15	99	99	99	99	99	99	99	99	99	99	99	99	99	99	9	99	99	99	99	99	99	99	1	15	99	99	99	99	99	99	99	99	99	99	99	99	99	99	9	99	99	99
D09	825115	06/03/2011	20	35	2	1	2	99	27	99	99	99	99	99	99	99	99	99	99	99	99	99	99	99	99	99	99	99	99	1	16	99	99	99	99	99	99	99	99	99	99	99	99	99	99	99	9	99	99
D09	825116	05/06/2011	18	20	2	1	15	99	99	99	99	99	99	99	99	99	99	99	99	99	99	9	99	99	99	99	99	99	99	1	15	99	99	99	99	99	99	99	99	99	99	99	99	99	99	9	99	99	99
D09	825117	05/09/2011	18	15	1	1	15	99	99	99	99	99	99	99	99	99	99	99	99	99	99	9	99	99	99	99	99	99	99	1	15	99	99	99	99	99	99	99	99	99	99	99	99	99	99	9	99	99	99
D09	825118	05/03/2011	19	7	1	1	15	99	99	99	99	99	99	99	99	99	99	99	99	99	99	9	99	99	99	99	99	99	99	1	15	99	99	99	99	99	99	99	99	99	99	99	99	99	99	9	99	99	99
D09	825119	06/08/2011	17	41	2	1	15	99	99	99	99	99	99	99	99	99	99	99	99	99	99	9	99	99	99	99	99	99	99	1	16	99	99	99	99	99	99	99	99	99	99	99	99	99	99	99	2	99	99
D09	825120	06/03/2011	16	5	2	1	15	99	99	99	99	99	99	99	99	99	99	99	99	99	99	9	99	99	99	99	99	99	99	1	15	99	99	99	99	99	99	99	99	99	99	99	99	99	99	9	99	99	99
D09	825122	06/05/2011	20	31	1	1	15	99	99	99	99	99	99	99	99	99	99	99	99	99	99	9	99	99	99	99	99	99	99	1	15	99	99	99	99	99	99	99	99	99	99	99	99	99	99	9	99	99	99
D09	825124	05/05/2011	17	43	1	1	15	99	99	99	99	99	99	99	99	99	99	99	99	99	99	9	99	99	99	99	99	99	99	1	14	99	99	99	99	99	99	99	99	99	99	99	99	99	13	99	99	99	99
D09	825125	05/05/2011	20	39	2	1	15	99	99	99	99	99	99	99	99	99	99	99	99	99	99	9	99	99	99	99	99	99	99	1	20	99	99	99	99	99	99	99	99	99	99	99	99	99	99	99	99	99	99
D09	825126	05/08/2011	20	6	2	1	15	99	99	99	99	99	99	99	99	99	99	99	99	99	99	9	99	99	99	99	99	99	99	1	15	99	99	99	99	99	99	99	99	99	99	99	99	99	99	9	99	99	99
D09	825128	05/29/2011	10	49	1	1	7	99	99	99	99	99	99	1	99	99	99	99	99	99	99	99	99	99	99	99	99	99	99	1	15	99	99	99	99	99	99	99	99	99	99	99	99	99	99	9	99	99	99
D09	825129	05/08/2011	15	25	1	1	14	99	99	99	99	99	99	99	99	99	99	99	99	99	33	99	99	99	99	99	99	99	99	1	15	99	99	99	99	99	99	99	99	99	99	99	99	99	99	9	99	99	99
D09	825133	05/29/2011	16	30	2	1	15	99	99	99	99	99	99	99	99	99	99	99	99	99	99	9	99	99	99	99	99	99	99	1	15	99	99	99	99	99	99	99	99	99	99	99	99	99	99	9	99	99	99
D14	825301	06/01/2011	15	1	1	1	19	99	99	99	99	99	99	99	99	99	99	99	99	99	99	99	99	99	99	2	99	99	99	1	15	99	99	99	99	99	99	99	99	99	99	99	99	99	99	9	99	99	99
B00	825302	06/09/2011	9	17	1	1	4	99	99	99	3	99	99	99	99	99	99	99	99	99	99	99	99	99	99	99	99	99	99	1	15	99	99	99	99	99	99	99	99	99	99	99	99	99	99	9	99	99	99
D09	825304	05/15/2011	15	17	1	1	15	99	99	99	99	99	99	99	99	99	99	99	99	99	99	9	99	99	99	99	99	99	99	1	14	99	99	99	99	99	99	99	99	99	99	99	99	99	17	99	99	99	99
D09	825306	05/09/2011	15	28	1	1	4	99	99	99	7	99	99	99	99	99	99	99	99	99	99	99	99	99	99	99	99	99	99	1	15	99	99	99	99	99	99	99	99	99	99	99	99	99	99	29	99	99	99
D09	825307	05/29/2011	14	23	1	1	15	99	99	99	99	99	99	99	99	99	99	99	99	99	99	9	99	99	99	99	99	99	99	1	15	99	99	99	99	99	99	99	99	99	99	99	99	99	99	9	99	99	99
D09	825308	05/19/2011	15	31	2	1	15	99	99	99	99	99	99	99	99	99	99	99	99	99	99	9	99	99	99	99	99	99	99	1	15	99	99	99	99	99	99	99	99	99	99	99	99	99	99	9	99	99	99
D09	825311	05/28/2011	17	35	2	1	15	99	99	99	99	99	99	99	99	99	99	99	99	99	99	3	99	99	99	99	99	99	99	1	15	99	99	99	99	99	99	99	99	99	99	99	99	99	99	9	99	99	99
D09	825312	05/15/2011	17	6	1	1	15	99	99	99	99	99	99	99	99	99	99	99	99	99	99	9	99	99	99	99	99	99	99	1	15	99	99	99	99	99	99	99	99	99	99	99	99	99	99	9	99	99	99
D09	825314	05/12/2011	19	13	2	1	15	99	99	99	99	99	99	99	99	99	99	99	99	99	99	9	99	99	99	99	99	99	99	1	15	99	99	99	99	99	99	99	99	99	99	99	99	99	99	31	99	99	99
D09	825315	05/07/2011	19	49	2	1	15	99	99	99	99	99	99	99	99	99	99	99	99	99	99	9	99	99	99	99	99	99	99	1	15	99	99	99	99	99	99	99	99	99	99	99	99	99	99	35	99	99	99
D09	825316	05/07/2011	19	30	2	1	15	99	99	99	99	99	99	99	99	99	99	99	99	99	99	9	99	99	99	99	99	99	99	1	15	99	99	99	99	99	99	99	99	99	99	99	99	99	99	4	99	99	99
D09	825317	06/07/2011	17	42	1	1	15	99	99	99	99	99	99	99	99	99	99	99	99	99	99	9	99	99	99	99	99	99	99	1	15	99	99	99	99	99	99	99	99	99	99	99	99	99	99	4	99	99	99
D09	825318	05/25/2011	19	14	2	1	15	99	99	99	99	99	99	99	99	99	99	99	99	99	99	9	99	99	99	99	99	99	99	1	15	99	99	99	99	99	99	99	99	99	99	99	99	99	99	14	99	99	99
D09	825319	05/03/2011	17	32	1	1	15	99	99	99	99	99	99	99	99	99	99	99	99	99	99	9	99	99	99	99	99	99	99	1	15	99	99	99	99	99	99	99	99	99	99	99	99	99	99	9	99	99	99
D09	825320	05/19/2011	18	37	1	1	15	99	99	99	99	99	99	99	99	99	99	99	99	99	99	9	99	99	99	99	99	99	99	1	15	99	99	99	99	99	99	99	99	99	99	99	99	99	99	9	99	99	99
C14	825323	06/10/2011	9	48	2	1	12	99	99	99	99	99	99	99	99	99	99	99	13	99	99	99	99	99	99	99	99	99	99	1	15	99	99	99	99	99	99	99	99	99	99	99	99	99	99	4	99	99	99
D09	825325	05/08/2011	17	31	1	1	15	99	99	99	99	99	99	99	99	99	99	99	99	99	99	9	99	99	99	99	99	99	99	1	15	99	99	99	99	99	99	99	99	99	99	99	99	99	99	9	99	99	99
D09	825327	05/19/2011	14	23	1	1	15	99	99	99	99	99	99	99	99	99	99	99	99	99	99	9	99	99	99	99	99	99	99	1	15	99	99	99	99	99	99	99	99	99	99	99	99	99	99	9	99	99	99
C12	825329	05/26/2011	14	3	1	1	13	99	99	99	99	99	99	99	99	99	99	99	99	1	99	99	99	99	99	99	99	99	99	1	15	99	99	99	99	99	99	99	99	99	99	99	99	99	99	9	99	99	99
D09	825331	05/12/2011	20	40	1	1	2	99	3	99	99	99	99	99	99	99	99	99	99	99	99	99	99	99	99	99	99	99	99	1	15	99	99	99	99	99	99	99	99	99	99	99	99	99	99	9	99	99	99
D09	825333	05/07/2011	22	2	1	1	15	99	99	99	99	99	99	99	99	99	99	99	99	99	99	9	99	99	99	99	99	99	99	1	15	99	99	99	99	99	99	99	99	99	99	99	99	99	99	6	99	99	99
D07	830101	05/02/2011	15	36	1	1	15	99	99	99	99	99	99	99	99	99	99	99	99	99	99	14	99	99	99	99	99	99	99	1	14	99	99	99	99	99	99	99	99	99	99	99	99	99	8	99	99	99	99
D07	830103	05/02/2011	14	15	2	1	15	99	99	99	99	99	99	99	99	99	99	99	99	99	99	14	99	99	99	99	99	99	99	1	17	99	99	99	99	99	99	99	99	99	99	99	99	99	99	99	99	2	99
D07	830104	05/03/2011	20	31	1	1	15	99	99	99	99	99	99	99	99	99	99	99	99	99	99	14	99	99	99	99	99	99	99	1	15	99	99	99	99	99	99	99	99	99	99	99	99	99	99	14	99	99	99
D07	830105	05/10/2011	20	50	2	1	15	99	99	99	99	99	99	99	99	99	99	99	99	99	99	14	99	99	99	99	99	99	99	1	15	99	99	99	99	99	99	99	99	99	99	99	99	99	99	14	99	99	99
D07	830106	05/02/2011	10	58	1	1	15	99	99	99	99	99	99	99	99	99	99	99	99	99	99	14	99	99	99	99	99	99	99	1	15	99	99	99	99	99	99	99	99	99	99	99	99	99	99	14	99	99	99
D07	830107	05/06/2011	20	46	1	1	15	99	99	99	99	99	99	99	99	99	99	99	99	99	99	14	99	99	99	99	99	99	99	1	8	99	99	99	99	99	99	99	8	99	99	99	99	99	99	99	99	99	99
D07	830110	05/05/2011	13	16	2	1	15	99	99	99	99	99	99	99	99	99	99	99	99	99	99	14	99	99	99	99	99	99	99	1	19	99	99	99	99	99	99	99	99	99	99	99	99	99	99	99	99	99	99
D07	830111	05/15/2011	9	33	1	1	15	99	99	99	99	99	99	99	99	99	99	99	99	99	99	14	99	99	99	99	99	99	99	1	15	99	99	99	99	99	99	99	99	99	99	99	99	99	99	14	99	99	99
D07	830113	05/08/2011	10	34	1	1	15	99	99	99	99	99	99	99	99	99	99	99	99	99	99	14	99	99	99	99	99	99	99	1	15	99	99	99	99	99	99	99	99	99	99	99	99	99	99	35	99	99	99
D07	830114	06/08/2011	10	58	1	1	21	99	99	99	99	99	99	99	99	99	99	99	99	99	99	99	99	99	99	99	99	2	99	1	15	99	99	99	99	99	99	99	99	99	99	99	99	99	99	14	99	99	99
B09	830118	05/12/2011	19	14	2	1	6	99	99	99	99	99	1	99	99	99	99	99	99	99	99	99	99	99	99	99	99	99	99	1	15	99	99	99	99	99	99	99	99	99	99	99	99	99	99	14	99	99	99
D07	830121	05/05/2011	20	33	1	1	15	99	99	99	99	99	99	99	99	99	99	99	99	99	99	14	99	99	99	99	99	99	99	1	15	99	99	99	99	99	99	99	99	99	99	99	99	99	99	14	99	99	99
D07	830122	05/21/2011	13	42	1	1	15	99	99	99	99	99	99	99	99	99	99	99	99	99	99	14	99	99	99	99	99	99	99	1	15	99	99	99	99	99	99	99	99	99	99	99	99	99	99	14	99	99	99
D07	830123	05/11/2011	14	30	1	1	15	99	99	99	99	99	99	99	99	99	99	99	99	99	99	14	99	99	99	99	99	99	99	1	11	99	99	99	99	99	99	99	99	99	99	1	99	99	99	99	99	99	99
D07	830301	05/21/2011	10	31	1	1	15	99	99	99	99	99	99	99	99	99	99	99	99	99	99	14	99	99	99	99	99	99	99	1	15	99	99	99	99	99	99	99	99	99	99	99	99	99	99	5	99	99	99
D07	830303	05/21/2011	11	18	2	1	14	99	99	99	99	99	99	99	99	99	99	99	99	99	2	99	99	99	99	99	99	99	99	1	15	99	99	99	99	99	99	99	99	99	99	99	99	99	99	14	99	99	99
D07	830304	05/15/2011	14	40	2	1	15	99	99	99	99	99	99	99	99	99	99	99	99	99	99	14	99	99	99	99	99	99	99	1	15	99	99	99	99	99	99	99	99	99	99	99	99	99	99	32	99	99	99
D07	830308	05/14/2011	10	41	2	1	15	99	99	99	99	99	99	99	99	99	99	99	99	99	99	14	99	99	99	99	99	99	99	1	15	99	99	99	99	99	99	99	99	99	99	99	99	99	99	28	99	99	99
D07	830309	05/18/2011	11	30	2	1	15	99	99	99	99	99	99	99	99	99	99	99	99	99	99	14	99	99	99	99	99	99	99	1	15	99	99	99	99	99	99	99	99	99	99	99	99	99	99	35	99	99	99
D07	830315	05/08/2011	12	41	2	1	15	99	99	99	99	99	99	99	99	99	99	99	99	99	99	14	99	99	99	99	99	99	99	1	15	99	99	99	99	99	99	99	99	99	99	99	99	99	99	14	99	99	99
D07	830317	06/06/2011	14	8	2	1	14	99	99	99	99	99	99	99	99	99	99	99	99	99	33	99	99	99	99	99	99	99	99	1	15	99	99	99	99	99	99	99	99	99	99	99	99	99	99	14	99	99	99
D07	830318	05/14/2011	16	45	1	1	15	99	99	99	99	99	99	99	99	99	99	99	99	99	99	14	99	99	99	99	99	99	99	1	3	99	99	4	99	99	99	99	99	99	99	99	99	99	99	99	99	99	99
D07	830319	05/09/2011	15	34	2	1	15	99	99	99	99	99	99	99	99	99	99	99	99	99	99	14	99	99	99	99	99	99	99	1	15	99	99	99	99	99	99	99	99	99	99	99	99	99	99	34	99	99	99
D07	830320	05/16/2011	14	19	1	1	15	99	99	99	99	99	99	99	99	99	99	99	99	99	99	14	99	99	99	99	99	99	99	1	15	99	99	99	99	99	99	99	99	99	99	99	99	99	99	34	99	99	99
D07	830324	05/09/2011	20	54	2	1	15	99	99	99	99	99	99	99	99	99	99	99	99	99	99	14	99	99	99	99	99	99	99	1	15	99	99	99	99	99	99	99	99	99	99	99	99	99	99	34	99	99	99
D13	905104	05/08/2011	13	39	1	1	16	99	99	99	99	99	99	99	99	99	99	99	99	99	99	99	7	99	99	99	99	99	99	1	16	99	99	99	99	99	99	99	99	99	99	99	99	99	99	99	7	99	99
D13	905105	05/12/2011	20	7	1	1	16	99	99	99	99	99	99	99	99	99	99	99	99	99	99	99	7	99	99	99	99	99	99	1	16	99	99	99	99	99	99	99	99	99	99	99	99	99	99	99	21	99	99
D13	905106	05/04/2011	17	16	2	1	16	99	99	99	99	99	99	99	99	99	99	99	99	99	99	99	7	99	99	99	99	99	99	1	2	99	20	99	99	99	99	99	99	99	99	99	99	99	99	99	99	99	99
D13	905107	05/09/2011	15	2	2	1	16	99	99	99	99	99	99	99	99	99	99	99	99	99	99	99	7	99	99	99	99	99	99	1	16	99	99	99	99	99	99	99	99	99	99	99	99	99	99	99	8	99	99
D13	905108	05/05/2011	16	35	1	1	16	99	99	99	99	99	99	99	99	99	99	99	99	99	99	99	7	99	99	99	99	99	99	1	16	99	99	99	99	99	99	99	99	99	99	99	99	99	99	99	7	99	99
D13	905109	05/14/2011	11	0	2	1	16	99	99	99	99	99	99	99	99	99	99	99	99	99	99	99	7	99	99	99	99	99	99	1	16	99	99	99	99	99	99	99	99	99	99	99	99	99	99	99	7	99	99
D13	905110	05/05/2011	20	37	1	1	16	99	99	99	99	99	99	99	99	99	99	99	99	99	99	99	7	99	99	99	99	99	99	1	16	99	99	99	99	99	99	99	99	99	99	99	99	99	99	99	7	99	99
D13	905111	05/05/2011	18	0	2	1	16	99	99	99	99	99	99	99	99	99	99	99	99	99	99	99	7	99	99	99	99	99	99	1	16	99	99	99	99	99	99	99	99	99	99	99	99	99	99	99	7	99	99
D13	905112	05/25/2011	16	14	2	1	16	99	99	99	99	99	99	99	99	99	99	99	99	99	99	99	7	99	99	99	99	99	99	1	16	99	99	99	99	99	99	99	99	99	99	99	99	99	99	99	7	99	99
D13	905113	05/06/2011	18	59	1	1	16	99	99	99	99	99	99	99	99	99	99	99	99	99	99	99	7	99	99	99	99	99	99	1	16	99	99	99	99	99	99	99	99	99	99	99	99	99	99	99	7	99	99
D13	905114	05/11/2011	15	45	2	1	16	99	99	99	99	99	99	99	99	99	99	99	99	99	99	99	7	99	99	99	99	99	99	1	16	99	99	99	99	99	99	99	99	99	99	99	99	99	99	99	7	99	99
D13	905115	05/06/2011	12	39	2	1	16	99	99	99	99	99	99	99	99	99	99	99	99	99	99	99	7	99	99	99	99	99	99	1	16	99	99	99	99	99	99	99	99	99	99	99	99	99	99	99	19	99	99
D13	905116	05/11/2011	18	48	1	1	16	99	99	99	99	99	99	99	99	99	99	99	99	99	99	99	7	99	99	99	99	99	99	1	15	99	99	99	99	99	99	99	99	99	99	99	99	99	99	19	99	99	99
D13	905117	05/15/2011	15	57	1	1	16	99	99	99	99	99	99	99	99	99	99	99	99	99	99	99	7	99	99	99	99	99	99	1	16	99	99	99	99	99	99	99	99	99	99	99	99	99	99	99	7	99	99
D13	905119	05/06/2011	14	39	1	1	16	99	99	99	99	99	99	99	99	99	99	99	99	99	99	99	7	99	99	99	99	99	99	1	16	99	99	99	99	99	99	99	99	99	99	99	99	99	99	99	7	99	99
D13	905120	05/09/2011	17	44	2	1	16	99	99	99	99	99	99	99	99	99	99	99	99	99	99	99	7	99	99	99	99	99	99	1	16	99	99	99	99	99	99	99	99	99	99	99	99	99	99	99	7	99	99
D13	905121	05/09/2011	12	5	1	1	16	99	99	99	99	99	99	99	99	99	99	99	99	99	99	99	7	99	99	99	99	99	99	1	16	99	99	99	99	99	99	99	99	99	99	99	99	99	99	99	7	99	99
D13	905301	05/21/2011	10	17	1	1	16	99	99	99	99	99	99	99	99	99	99	99	99	99	99	99	7	99	99	99	99	99	99	1	16	99	99	99	99	99	99	99	99	99	99	99	99	99	99	99	7	99	99
D13	905302	05/22/2011	9	10	2	1	15	99	99	99	99	99	99	99	99	99	99	99	99	99	99	15	99	99	99	99	99	99	99	1	15	99	99	99	99	99	99	99	99	99	99	99	99	99	99	34	99	99	99
D13	905303	05/25/2011	18	57	2	1	16	99	99	99	99	99	99	99	99	99	99	99	99	99	99	99	7	99	99	99	99	99	99	1	16	99	99	99	99	99	99	99	99	99	99	99	99	99	99	99	7	99	99
D13	905304	05/14/2011	14	53	1	1	16	99	99	99	99	99	99	99	99	99	99	99	99	99	99	99	7	99	99	99	99	99	99	1	16	99	99	99	99	99	99	99	99	99	99	99	99	99	99	99	7	99	99
D13	905305	05/22/2011	10	42	1	1	15	99	99	99	99	99	99	99	99	99	99	99	99	99	99	18	99	99	99	99	99	99	99	1	16	99	99	99	99	99	99	99	99	99	99	99	99	99	99	99	7	99	99
D13	905306	05/19/2011	18	0	1	1	16	99	99	99	99	99	99	99	99	99	99	99	99	99	99	99	7	99	99	99	99	99	99	1	16	99	99	99	99	99	99	99	99	99	99	99	99	99	99	99	7	99	99
D13	905307	05/10/2011	10	48	2	1	16	99	99	99	99	99	99	99	99	99	99	99	99	99	99	99	7	99	99	99	99	99	99	1	16	99	99	99	99	99	99	99	99	99	99	99	99	99	99	99	2	99	99
D13	905309	05/12/2011	18	21	1	1	16	99	99	99	99	99	99	99	99	99	99	99	99	99	99	99	7	99	99	99	99	99	99	1	16	99	99	99	99	99	99	99	99	99	99	99	99	99	99	99	7	99	99
D13	905311	05/15/2011	17	42	1	1	16	99	99	99	99	99	99	99	99	99	99	99	99	99	99	99	7	99	99	99	99	99	99	1	16	99	99	99	99	99	99	99	99	99	99	99	99	99	99	99	7	99	99
D13	905312	05/10/2011	17	34	1	1	16	99	99	99	99	99	99	99	99	99	99	99	99	99	99	99	7	99	99	99	99	99	99	1	16	99	99	99	99	99	99	99	99	99	99	99	99	99	99	99	7	99	99
D13	905313	05/08/2011	18	46	2	1	16	99	99	99	99	99	99	99	99	99	99	99	99	99	99	99	7	99	99	99	99	99	99	1	16	99	99	99	99	99	99	99	99	99	99	99	99	99	99	99	7	99	99
D12	912106	05/21/2011	9	4	1	1	15	99	99	99	99	99	99	99	99	99	99	99	99	99	99	15	99	99	99	99	99	99	99	1	16	99	99	99	99	99	99	99	99	99	99	99	99	99	99	99	13	99	99
D12	912107	05/10/2011	19	4	1	1	16	99	99	99	99	99	99	99	99	99	99	99	99	99	99	99	13	99	99	99	99	99	99	1	16	99	99	99	99	99	99	99	99	99	99	99	99	99	99	99	13	99	99
D12	912108	05/19/2011	10	57	2	1	16	99	99	99	99	99	99	99	99	99	99	99	99	99	99	99	13	99	99	99	99	99	99	1	16	99	99	99	99	99	99	99	99	99	99	99	99	99	99	99	13	99	99
D12	912110	05/19/2011	12	12	1	1	16	99	99	99	99	99	99	99	99	99	99	99	99	99	99	99	13	99	99	99	99	99	99	1	16	99	99	99	99	99	99	99	99	99	99	99	99	99	99	99	13	99	99
D12	912112	05/23/2011	22	3	2	1	16	99	99	99	99	99	99	99	99	99	99	99	99	99	99	99	13	99	99	99	99	99	99	1	19	99	99	99	99	99	99	99	99	99	99	99	99	99	99	99	99	99	99
D12	912113	05/21/2011	10	45	1	1	9	99	99	99	99	99	99	99	99	3	99	99	99	99	99	99	99	99	99	99	99	99	99	1	16	99	99	99	99	99	99	99	99	99	99	99	99	99	99	99	13	99	99
D12	912114	05/22/2011	9	35	2	1	15	99	99	99	99	99	99	99	99	99	99	99	99	99	99	30	99	99	99	99	99	99	99	1	16	99	99	99	99	99	99	99	99	99	99	99	99	99	99	99	13	99	99
D12	912117	05/08/2011	12	22	2	1	16	99	99	99	99	99	99	99	99	99	99	99	99	99	99	99	13	99	99	99	99	99	99	1	16	99	99	99	99	99	99	99	99	99	99	99	99	99	99	99	13	99	99
D12	912118	05/15/2011	18	7	1	1	16	99	99	99	99	99	99	99	99	99	99	99	99	99	99	99	13	99	99	99	99	99	99	1	16	99	99	99	99	99	99	99	99	99	99	99	99	99	99	99	13	99	99
D12	912120	05/11/2011	17	20	1	1	16	99	99	99	99	99	99	99	99	99	99	99	99	99	99	99	13	99	99	99	99	99	99	1	16	99	99	99	99	99	99	99	99	99	99	99	99	99	99	99	13	99	99
D12	912121	05/15/2011	16	37	2	1	16	99	99	99	99	99	99	99	99	99	99	99	99	99	99	99	13	99	99	99	99	99	99	1	16	99	99	99	99	99	99	99	99	99	99	99	99	99	99	99	18	99	99
D12	912122	06/16/2011	17	0	1	1	16	99	99	99	99	99	99	99	99	99	99	99	99	99	99	99	13	99	99	99	99	99	99	1	16	99	99	99	99	99	99	99	99	99	99	99	99	99	99	99	13	99	99
D12	912301	05/04/2011	17	3	2	1	16	99	99	99	99	99	99	99	99	99	99	99	99	99	99	99	13	99	99	99	99	99	99	1	16	99	99	99	99	99	99	99	99	99	99	99	99	99	99	99	12	99	99
D12	912302	06/01/2011	19	26	1	1	16	99	99	99	99	99	99	99	99	99	99	99	99	99	99	99	13	99	99	99	99	99	99	1	16	99	99	99	99	99	99	99	99	99	99	99	99	99	99	99	13	99	99
D12	912303	05/15/2011	10	57	2	1	16	99	99	99	99	99	99	99	99	99	99	99	99	99	99	99	13	99	99	99	99	99	99	1	16	99	99	99	99	99	99	99	99	99	99	99	99	99	99	99	13	99	99
D12	912304	05/24/2011	19	25	1	1	16	99	99	99	99	99	99	99	99	99	99	99	99	99	99	99	13	99	99	99	99	99	99	1	16	99	99	99	99	99	99	99	99	99	99	99	99	99	99	99	13	99	99
D12	912306	05/05/2011	9	42	2	1	16	99	99	99	99	99	99	99	99	99	99	99	99	99	99	99	13	99	99	99	99	99	99	1	15	99	99	99	99	99	99	99	99	99	99	99	99	99	99	20	99	99	99
D12	912307	05/22/2011	17	38	2	1	16	99	99	99	99	99	99	99	99	99	99	99	99	99	99	99	13	99	99	99	99	99	99	1	16	99	99	99	99	99	99	99	99	99	99	99	99	99	99	99	13	99	99
D12	912308	06/04/2011	8	26	1	1	4	99	99	99	2	99	99	99	99	99	99	99	99	99	99	99	99	99	99	99	99	99	99	1	16	99	99	99	99	99	99	99	99	99	99	99	99	99	99	99	13	99	99
D12	912309	05/05/2011	17	34	1	1	16	99	99	99	99	99	99	99	99	99	99	99	99	99	99	99	13	99	99	99	99	99	99	1	16	99	99	99	99	99	99	99	99	99	99	99	99	99	99	99	13	99	99
D12	912310	06/01/2011	9	0	1	1	16	99	99	99	99	99	99	99	99	99	99	99	99	99	99	99	13	99	99	99	99	99	99	1	16	99	99	99	99	99	99	99	99	99	99	99	99	99	99	99	13	99	99
D12	912311	05/06/2011	13	33	1	1	16	99	99	99	99	99	99	99	99	99	99	99	99	99	99	99	13	99	99	99	99	99	99	1	15	99	99	99	99	99	99	99	99	99	99	99	99	99	99	35	99	99	99
D12	912312	05/05/2011	13	4	2	1	16	99	99	99	99	99	99	99	99	99	99	99	99	99	99	99	13	99	99	99	99	99	99	1	16	99	99	99	99	99	99	99	99	99	99	99	99	99	99	99	1	99	99
D12	912314	05/23/2011	20	58	1	1	16	99	99	99	99	99	99	99	99	99	99	99	99	99	99	99	13	99	99	99	99	99	99	1	16	99	99	99	99	99	99	99	99	99	99	99	99	99	99	99	13	99	99
D12	912315	05/15/2011	9	23	2	1	16	99	99	99	99	99	99	99	99	99	99	99	99	99	99	99	13	99	99	99	99	99	99	1	16	99	99	99	99	99	99	99	99	99	99	99	99	99	99	99	13	99	99
C01	912317	06/01/2011	13	51	2	1	8	99	99	99	99	99	99	99	28	99	99	99	99	99	99	99	99	99	99	99	99	99	99	1	16	99	99	99	99	99	99	99	99	99	99	99	99	99	99	99	13	99	99
D12	912318	05/09/2011	19	4	1	1	16	99	99	99	99	99	99	99	99	99	99	99	99	99	99	99	13	99	99	99	99	99	99	1	15	99	99	99	99	99	99	99	99	99	99	99	99	99	99	35	99	99	99
D12	912319	06/05/2011	14	0	1	1	16	99	99	99	99	99	99	99	99	99	99	99	99	99	99	99	13	99	99	99	99	99	99	1	16	99	99	99	99	99	99	99	99	99	99	99	99	99	99	99	13	99	99
D12	912320	05/19/2011	17	59	1	1	16	99	99	99	99	99	99	99	99	99	99	99	99	99	99	99	13	99	99	99	99	99	99	1	16	99	99	99	99	99	99	99	99	99	99	99	99	99	99	99	11	99	99
D12	912322	05/05/2011	19	21	2	1	16	99	99	99	99	99	99	99	99	99	99	99	99	99	99	99	13	99	99	99	99	99	99	1	16	99	99	99	99	99	99	99	99	99	99	99	99	99	99	99	13	99	99
D11	942101	05/15/2011	9	6	1	1	16	99	99	99	99	99	99	99	99	99	99	99	99	99	99	99	2	99	99	99	99	99	99	1	16	99	99	99	99	99	99	99	99	99	99	99	99	99	99	99	28	99	99
B09	942103	05/22/2011	12	23	1	1	5	99	99	99	99	1	99	99	99	99	99	99	99	99	99	99	99	99	99	99	99	99	99	1	16	99	99	99	99	99	99	99	99	99	99	99	99	99	99	99	28	99	99
99	99	99	99	99	3		1	1	1	µh­·	0	0	0	0	0	1	0	0	0	0	0	0	0	0	0	0	0	0		4	97		9	9	9	9	9	9	9	9	9	9	9	9	9	9	9	9	9
D14	983123	05/11/2011	19	30	1	1	18	99	99	99	99	99	99	99	99	99	99	99	99	99	99	99	99	99	13	99	99	99	99	1	18	99	99	99	99	99	99	99	99	99	99	99	99	99	99	99	99	99	13
C04	983127	05/20/2011	20	7	2	1	8	99	99	99	99	99	99	99	3	99	99	99	99	99	99	99	99	99	99	99	99	99	99	1	18	99	99	99	99	99	99	99	99	99	99	99	99	99	99	99	99	99	13
D14	983128	05/18/2011	17	30	1	1	18	99	99	99	99	99	99	99	99	99	99	99	99	99	99	99	99	99	13	99	99	99	99	1	9	99	99	99	99	99	99	99	99	19	99	99	99	99	99	99	99	99	99
A11	983129	05/31/2011	14	19	1	1	1	8	99	99	99	99	99	99	99	99	99	99	99	99	99	99	99	99	99	99	99	99	99	1	18	99	99	99	99	99	99	99	99	99	99	99	99	99	99	99	99	99	13
D14	983130	05/28/2011	15	58	1	1	18	99	99	99	99	99	99	99	99	99	99	99	99	99	99	99	99	99	13	99	99	99	99	1	18	99	99	99	99	99	99	99	99	99	99	99	99	99	99	99	99	99	13
D14	983131	05/06/2011	16	5	1	1	18	99	99	99	99	99	99	99	99	99	99	99	99	99	99	99	99	99	13	99	99	99	99	1	18	99	99	99	99	99	99	99	99	99	99	99	99	99	99	99	99	99	13
D14	983302	05/11/2011	15	21	2	1	18	99	99	99	99	99	99	99	99	99	99	99	99	99	99	99	99	99	13	99	99	99	99	1	18	99	99	99	99	99	99	99	99	99	99	99	99	99	99	99	99	99	13
D14	983303	05/21/2011	15	56	2	1	18	99	99	99	99	99	99	99	99	99	99	99	99	99	99	99	99	99	13	99	99	99	99	1	19	99	99	99	99	99	99	99	99	99	99	99	99	99	99	99	99	99	99
D14	983304	05/22/2011	16	31	1	1	18	99	99	99	99	99	99	99	99	99	99	99	99	99	99	99	99	99	13	99	99	99	99	1	18	99	99	99	99	99	99	99	99	99	99	99	99	99	99	99	99	99	13
B12	983306	06/11/2011	13	12	1	1	8	99	99	99	99	99	99	99	8	99	99	99	99	99	99	99	99	99	99	99	99	99	99	1	8	99	99	99	99	99	99	99	8	99	99	99	99	99	99	99	99	99	99
D14	983308	05/07/2011	13	37	2	1	18	99	99	99	99	99	99	99	99	99	99	99	99	99	99	99	99	99	13	99	99	99	99	1	18	99	99	99	99	99	99	99	99	99	99	99	99	99	99	99	99	99	13
D14	983309	05/21/2011	10	47	1	1	18	99	99	99	99	99	99	99	99	99	99	99	99	99	99	99	99	99	13	99	99	99	99	1	18	99	99	99	99	99	99	99	99	99	99	99	99	99	99	99	99	99	13
D14	983310	06/06/2011	10	35	1	1	18	99	99	99	99	99	99	99	99	99	99	99	99	99	99	99	99	99	11	99	99	99	99	1	18	99	99	99	99	99	99	99	99	99	99	99	99	99	99	99	99	99	13
D14	983312	05/21/2011	14	15	1	1	18	99	99	99	99	99	99	99	99	99	99	99	99	99	99	99	99	99	13	99	99	99	99	1	18	99	99	99	99	99	99	99	99	99	99	99	99	99	99	99	99	99	13
D14	983313	05/27/2011	19	28	2	1	18	99	99	99	99	99	99	99	99	99	99	99	99	99	99	99	99	99	13	99	99	99	99	1	18	99	99	99	99	99	99	99	99	99	99	99	99	99	99	99	99	99	13
D14	983315	06/01/2011	19	38	1	1	19	99	99	99	99	99	99	99	99	99	99	99	99	99	99	99	99	99	99	2	99	99	99	1	18	99	99	99	99	99	99	99	99	99	99	99	99	99	99	99	99	99	13
D14	983320	05/27/2011	15	1	1	1	18	99	99	99	99	99	99	99	99	99	99	99	99	99	99	99	99	99	13	99	99	99	99	1	10	99	99	99	99	99	99	99	99	99	2	99	99	99	99	99	99	99	99
D14	983324	05/27/2011	12	50	1	1	18	99	99	99	99	99	99	99	99	99	99	99	99	99	99	99	99	99	13	99	99	99	99	1	18	99	99	99	99	99	99	99	99	99	99	99	99	99	99	99	99	99	13
D03	983327	05/31/2011	16	42	1	1	14	99	99	99	99	99	99	99	99	99	99	99	99	99	38	99	99	99	99	99	99	99	99	1	18	99	99	99	99	99	99	99	99	99	99	99	99	99	99	99	99	99	13
[truncated: 390 more columns]
